# Supplementary material for: Whole genome sequence analysis of serum amino acid levels
Source: Genome Biol. 2016 Nov 24;17:237. doi: 10.1186/s13059-016-1106-x (PMC5123402; doi:10.1186/s13059-016-1106-x)
Supplement: Additional file 1: Tables S1–S13. — (XLSX 195 kb) [file 13059_2016_1106_MOESM1_ESM.xlsx]

## Sheet: Table S1
Table S1. Race-specific characteristics of ARIC
Traits	WGS		WES
	Discovery cohort (AA)	Replicate cohort (EA)	Discovery cohort (AA)	Replicate cohort (EA)
N	1679	1458	1850	1330
Age (years)	52.67 (5.62)	54.67 (5.75)	52.78 (5.65)	54.53 (5.74)
Gener (% male)	584 (34.78)	669 (45.88)	652 (35.24)	620 (46.62)
Hypertension (% yes)	881 (52.47)	459 (31.48)	970 (52.43)	389 (29.25)
Hypertension medication (% yes)	683 (40.68)	432 (29.63)	753 (40.70)	371 (27.89)
BMI (kg/m2)	29.85 (6.25)	27.31 (5.05)	29.85 (6.25)	27.22 (5.03)
Smoking (current Smoker yes/no)	467 (27.81)	375 (25.72)	521 (28.16)	336 (25.26)
eGFR (mL/min/1.73m2)	104.33 (18.10)	91.12 (14.59)	104.35 (18.00)	91.66 (14.21)
Prevalence of Diabetes (% yes)	278 (15.56)	117 (8.02)	295 (15.95)	101 (7.59)
HDL (mg/dL)	55.40 (17.43)	50.06 (16.47)	55.57 (17.64)	50.45 (16.59)
LDL (mg/dL)	135.43 (38.90)	138.41 (36.91)	135.40 (38.78)	137.78 (35.52)
Cholesterol lowering medication (% yes)	18 (1.07)	56 (3.84)	21 (1.14)	41 (3.08)
Diabetes medication (% yes)	143 (8.52)	48 (3.29)	155 (8.38)	43 (3.23)
For continuous variables, mean values ± standard deviations are shown. Categorical variables are given as number and percentage.

## Sheet: Table S2
Table S2. Summary of previously published genome wide assocition and exome array results focusing on blood metabolite levels
	Findings in our study		Findings in previous genome wide association study
Metabolite	Identifed Method	Identified Gene/Window/SNV name	GWAS gene	GWAS SNP	GWAS population	p-value	Ref
asparagine	Gene	AGA	AGA	rs4690522	European American	1.4e-10	Rhee et al., 2013 (PMID: 23823483)
	SNV	rs11131799 (AGA)
dimethylglycine	Gene	DMGDH	DMGDH	rs248386	European American	6.6e-33	Rhee et al., 2013 (PMID: 23823483)
	SNV	rs933683 (DMGDH)		rs248386	European	1.65e-19	Demirkan et al., 2015 (PMID:25569235)
				rs145258663	European American	7e-22	Rhee et al., 2016 (PMID:27453504)
				rs248386	European American	6.6e-33	Rhee et al., 2016 (PMID:27453504)
N-acetylthreonine	Gene	ACY1	/	/	/	/	novel
N-acetylalanine	Gene	ACY1	/	/	/	/	novel
proline	Gene	PRODH	PRODH	rs2540641	European	2e-59	Draisma et al., 2015 (PMID: 26068415)
	SNV	rs1814288 (PRODH)		rs2540641	European	3e-59	Shin et al., 2014 (PMID: 24816252)
				rs2540641	European	1.11e-19	Demirkan et al., 2015 (PMID:25569235)
				rs5747933	European American	2.3e-12	Rhee et al., 2016 (PMID:27453504)
				rs2078743	European American	2.2e-14	Rhee et al., 2016 (PMID:27453504)
indolelactate	gene	CCBL1	CCBL1	rs15676	European	1e-12	Shin et al., 2014 (PMID: 24816252)
N-acetyl-1-methylhistidine	sliding window	chr2: 73744005 -73748004 (dowstream of NAT8)	NAT8	rs13538	African American	4e-66	Yu et al., 2014 (PMID: 24625756)
	SNV	rs13538 (NAT8)		rs10206899	European	5.00E-481	Shin et al., 2014 (PMID: 24816252)
N-acetyl-1-methylhistidine	Sliding window	chr2: 73614005 -73618004 (dowstream of NAT8)	NAT8	rs13538	African American	4e-66	Yu et al., 2014 (PMID: 24625756)
	SNV	rs13538 (NAT8)		rs10206899	European	5.00E-481	Shin et al., 2014 (PMID: 24816252)
acisoga	Sliding window	chr6: 132952009 -132956008 (downstream of VNN1)	/	/	/	/	novel
	SNV	rs2272996 (VNN1)	/	/	/	/	novel
glycine	SNV	rs1047891 (CPS1)	CPS1	rs715	European	2e-147	Shin et al., 2014 (PMID: 24816252)
				rs16844839	European	3e-99	Draisma et al., 2015 (PMID: 26068415)
				rs1047891	African American	4e-12	Yu et al., 2014 (PMID: 24625756)
				rs715	European	1.27e-32	Demirkan et al., 2015 (PMID:25569235)
glutarylcarnitine	SNV	rs8012 (SYCE2)	SYCE2	rs8012	European	6e-45	Shin et al., 2014 (PMID: 24816252)
N-acetylphenylalanine	SNV	rs13431529 (ALMS1P)	NAT8	rs10206899	European	5.00E-481	Shin et al., 2014 (PMID: 24816252)
				rs13538	African American	4e-66	Yu et al., 2014 (PMID: 24625756)
3-methoxytyrosine	SNV	rs11575302 (DDC)	/	/	/	/	novel
indolepropionate	SNV	rs8044331 (ACSM5)	ACSM5	rs1394678	European	2e-20	Shin et al., 2014 (PMID: 24816252)
alpha-hydroxyisovalerate	Gene	HAO2	HAO2	rs12141041	European	2e-12	Shin et al., 2014 (PMID: 24816252)
	SNV	rs17023507 (HAO2)

## Sheet: Table S3 
Table S3. Single variant results for all variants that were included in the gene exon and sliding window associations shown in Table 1 and Table 2.
									Discovery samples				Replication samples
Trait	Gene/Window	Chr	Pos	rsID/Chr:Pos	Ref	Alt	Function	AA/EA/Both	P.aa	beta.aa	se.aa	MAC.aa	P.ea	beta.ea	se.ea	MAC.ea
dimethylglycine	DMGDH	5	78301220	rs75051122	A	G	nonsynonymous	AA	9.13e-13	0.932815	0.130592	18	NA	NA	NA	NA
dimethylglycine	DMGDH	5	78351682	5:78351682	T	C	nonsynonymous	AA	6.2e-08	0.773373	0.142877	15	NA	NA	NA	NA
dimethylglycine	DMGDH	5	78324375	rs149499124	C	G	nonsynonymous	AA	5.4e-05	0.996584	0.246837	5	NA	NA	NA	NA
dimethylglycine	DMGDH	5	78328549	rs148916205	G	A	nonsynonymous	AA	5.4e-05	0.996584	0.246837	5	NA	NA	NA	NA
dimethylglycine	DMGDH	5	78294107	rs151220884	G	A	nonsynonymous	AA	0.00109443	0.804947	0.246534	5	NA	NA	NA	NA
dimethylglycine	DMGDH	5	78350089	rs145775047	C	T	nonsynonymous	AA	0.00595717	0.679471	0.247069	5	NA	NA	NA	NA
dimethylglycine	DMGDH	5	78340185	5:78340185	A	C	stopgain	AA	0.00660274	1.05837	0.389646	2	NA	NA	NA	NA
dimethylglycine	DMGDH	5	78340219	5:78340219	C	T	nonsynonymous	AA	0.0137396	1.36321	0.55325	1	NA	NA	NA	NA
dimethylglycine	DMGDH	5	78329133	5:78329133	C	T	nonsynonymous	AA	0.0245652	1.23849	0.550888	1	NA	NA	NA	NA
dimethylglycine	DMGDH	5	78293963	5:78293963:AC:A	AC	A	frameshift	AA	0.033851	1.17107	0.551913	1	NA	NA	NA	NA
dimethylglycine	DMGDH	5	78324361	rs138871430	T	C	nonsynonymous	AA	0.0374546	1.14848	0.55195	1	0.130198	0.420174	0.27765	3
dimethylglycine	DMGDH	5	78340223	rs145258663	G	A	nonsynonymous	AA	0.0558293	0.609094	0.318503	3	1.86e-09	0.838168	0.139468	12
dimethylglycine	DMGDH	5	78340228	rs142181836	T	G	nonsynonymous	AA	0.0672621	0.713266	0.38978	2	NA	NA	NA	NA
dimethylglycine	DMGDH	5	78326807	5:78326807	C	T	nonsynonymous	AA	0.0711071	0.704177	0.39017	2	NA	NA	NA	NA
dimethylglycine	DMGDH	5	78350008	rs147101239	T	C	nonsynonymous	AA	0.106994	0.627577	0.389351	2	NA	NA	NA	NA
dimethylglycine	DMGDH	5	78325758	5:78325758	T	A	nonsynonymous	AA	0.108672	-0.883047	0.550463	1	NA	NA	NA	NA
dimethylglycine	DMGDH	5	78350132	5:78350132	T	C	nonsynonymous	AA	0.115131	0.867689	0.550724	1	NA	NA	NA	NA
dimethylglycine	DMGDH	5	78328575	5:78328575	C	T	nonsynonymous	AA	0.173778	0.748909	0.550602	1	NA	NA	NA	NA
dimethylglycine	DMGDH	5	78329173	5:78329173	C	A	stopgain	AA	0.19683	0.711431	0.551226	1	NA	NA	NA	NA
dimethylglycine	DMGDH	5	78350137	5:78350137:AGTCTGATACTACCT:A	AGTCTGATACTACCT	A	frameshift	AA	0.224221	0.669488	0.550846	1	NA	NA	NA	NA
dimethylglycine	DMGDH	5	78351650	5:78351650	C	T	nonsynonymous	AA	0.27584	0.600864	0.551397	1	NA	NA	NA	NA
dimethylglycine	DMGDH	5	78328546	5:78328546	T	C	nonsynonymous	AA	0.323059	0.544532	0.551039	1	NA	NA	NA	NA
dimethylglycine	DMGDH	5	78359438	rs141429346	C	T	nonsynonymous	AA	0.328026	0.539024	0.551095	1	NA	NA	NA	NA
dimethylglycine	DMGDH	5	78340141	rs146185647	T	C	nonsynonymous	AA	0.343476	0.369464	0.39001	2	NA	NA	NA	NA
dimethylglycine	DMGDH	5	78359570	5:78359570	C	T	nonsynonymous	AA	0.393121	0.47151	0.552138	1	NA	NA	NA	NA
dimethylglycine	DMGDH	5	78301172	rs41272262	C	T	nonsynonymous	AA	0.404975	0.460213	0.55263	1	0.000568059	0.627118	0.181962	7
dimethylglycine	DMGDH	5	78359599	5:78359599	G	C	nonsynonymous	AA	0.435854	0.429598	0.551323	1	NA	NA	NA	NA
dimethylglycine	DMGDH	5	78328609	5:78328609	C	G	nonsynonymous	AA	0.723185	0.195175	0.551022	1	NA	NA	NA	NA
dimethylglycine	DMGDH	5	78338202	rs77116243	T	C	nonsynonymous	AA	0.88714	-0.0217819	0.153476	13	0.253214	0.103	0.0901471	29
dimethylglycine	DMGDH	5	78329064	5:78329064	A	G	nonsynonymous	AA	0.89043	0.0759808	0.551546	1	NA	NA	NA	NA
dimethylglycine	DMGDH	5	78326808	rs150984434	G	A	nonsynonymous	AA	NA	NA	NA	NA	0.00247049	1.45701	0.481349	1
dimethylglycine	DMGDH	5	78301173	5:78301173	G	A	stopgain	AA	NA	NA	NA	NA	0.0173179	1.14426	0.480803	1
dimethylglycine	DMGDH	5	78293955	5:78293955	C	T	nonsynonymous	AA	NA	NA	NA	NA	0.0199902	1.11628	0.479805	1
dimethylglycine	DMGDH	5	78340149	rs139044238	C	T	stopgain	AA	NA	NA	NA	NA	0.025974	0.617445	0.277304	3
dimethylglycine	DMGDH	5	78326804	rs139215087	G	A	nonsynonymous	AA	NA	NA	NA	NA	0.0518815	0.934236	0.480545	1
dimethylglycine	DMGDH	5	78326780	5:78326780	G	A	nonsynonymous	AA	NA	NA	NA	NA	0.0615425	-0.898539	0.480611	1
dimethylglycine	DMGDH	5	78351631	5:78351631	A	T	splicing	AA	NA	NA	NA	NA	0.0729799	0.860985	0.480204	1
dimethylglycine	DMGDH	5	78294060	5:78294060	C	T	nonsynonymous	AA	NA	NA	NA	NA	0.167257	0.469886	0.340233	2
dimethylglycine	DMGDH	5	78293959	rs369926446	C	A	nonsynonymous	AA	NA	NA	NA	NA	0.41205	0.197268	0.240485	4
dimethylglycine	DMGDH	5	78350022	rs149767299	T	A	nonsynonymous	AA	NA	NA	NA	NA	0.434397	0.375507	0.480378	1
dimethylglycine	DMGDH	5	78347109	5:78347109	C	T	splicing	AA	NA	NA	NA	NA	0.442496	0.36892	0.480373	1
dimethylglycine	DMGDH	5	78347262	5:78347262	A	G	nonsynonymous	AA	NA	NA	NA	NA	0.582129	0.264016	0.479786	1
dimethylglycine	DMGDH	5	78293939	5:78293939	C	T	nonsynonymous	AA	NA	NA	NA	NA	0.642493	-0.222976	0.480329	1
dimethylglycine	DMGDH	5	78351637	5:78351637	C	T	nonsynonymous	AA	NA	NA	NA	NA	0.690123	0.191503	0.480332	1
dimethylglycine	DMGDH	5	78293942	5:78293942	T	C	nonsynonymous	AA	NA	NA	NA	NA	0.786508	0.129981	0.479902	1
dimethylglycine	DMGDH	5	78340295	5:78340295	A	C	nonsynonymous	AA	NA	NA	NA	NA	0.872018	-0.0773014	0.479848	1
N-acetylalanine	ACY1	3	52023020	rs2229152	C	T	nonsynonymous	AA	5.51e-41	0.300297	0.0223986	66	NA	NA	NA	NA
N-acetylalanine	ACY1	3	52022840	rs370174360	G	A	nonsynonymous	AA	3.3e-06	0.829689	0.178381	1	0.00443947	0.439054	0.154318	1
N-acetylalanine	ACY1	3	52021368	3:52021368	G	A	nonsynonymous	AA	3.7e-06	0.479407	0.103598	3	NA	NA	NA	NA
N-acetylalanine	ACY1	3	52019935	rs149475049	C	T	nonsynonymous	AA	0.000433278	0.314234	0.089298	4	NA	NA	NA	NA
N-acetylalanine	ACY1	3	52022837	rs121912698	C	T	nonsynonymous	AA	0.000546585	0.436462	0.126261	2	4.31e-17	0.41102	0.0489063	10
N-acetylalanine	ACY1	3	52020521	3:52020521	G	A	splicing	AA	0.00160672	0.325154	0.10307	3	NA	NA	NA	NA
N-acetylalanine	ACY1	3	52020630	rs887540	A	G	nonsynonymous	AA	0.00167543	0.053722	0.0170956	114	0.769824	0.0452926	0.154791	1
N-acetylalanine	ACY1	3	52023041	rs6804746	C	T	nonsynonymous	AA	0.00311745	0.115649	0.0391247	21	NA	NA	NA	NA
N-acetylalanine	ACY1	3	52019459	3:52019459	C	T	nonsynonymous	AA	0.00804039	0.472981	0.178459	1	NA	NA	NA	NA
N-acetylalanine	ACY1	3	52021452	3:52021452	C	G	nonsynonymous	AA	0.0122331	0.44649	0.178215	1	NA	NA	NA	NA
N-acetylalanine	ACY1	3	52020473	3:52020473:A:AGCGGCCTGAGTTCC	A	AGCGGCCTGAGTTCC	frameshift	AA	0.0433277	0.361517	0.178921	1	NA	NA	NA	NA
N-acetylalanine	ACY1	3	52022963	rs201696615	C	T	nonsynonymous	AA	0.117806	0.279136	0.17847	1	NA	NA	NA	NA
N-acetylalanine	ACY1	3	52020278	3:52020278:G:GA	G	GA	frameshift	AA	0.151114	0.255996	0.178319	1	NA	NA	NA	NA
N-acetylalanine	ACY1	3	52023042	rs121912701	G	A	nonsynonymous	AA	0.164618	0.0939519	0.0676056	7	0.0614831	0.0872954	0.0466819	11
N-acetylalanine	ACY1	3	52021010	rs143611624	G	A	nonsynonymous	AA	0.186211	0.136216	0.103048	3	NA	NA	NA	NA
N-acetylalanine	ACY1	3	52020348	3:52020348	G	C	splicing	AA	0.230491	0.213792	0.178294	1	NA	NA	NA	NA
N-acetylalanine	ACY1	3	52019255	3:52019255	C	T	nonsynonymous	AA	0.344408	-0.168656	0.178379	1	NA	NA	NA	NA
N-acetylalanine	ACY1	3	52020312	rs369601901	G	A	nonsynonymous	AA	0.41582	0.14507	0.178285	1	NA	NA	NA	NA
N-acetylalanine	ACY1	3	52022557	3:52022557	A	C	nonsynonymous	AA	0.433312	-0.140161	0.178882	1	NA	NA	NA	NA
N-acetylalanine	ACY1	3	52021063	3:52021063	G	C	nonsynonymous	AA	0.49623	-0.121367	0.178367	1	NA	NA	NA	NA
N-acetylalanine	ACY1	3	52022558	rs148501801	G	T	nonsynonymous	AA	0.649578	0.040581	0.0893167	4	NA	NA	NA	NA
N-acetylalanine	ACY1	3	52021187	rs371320332	G	A	nonsynonymous	AA	0.812965	0.0422092	0.178397	1	NA	NA	NA	NA
N-acetylalanine	ACY1	3	52021422	rs201775925	A	G	nonsynonymous	AA	NA	NA	NA	NA	0.0209785	0.360927	0.156356	1
N-acetylthreonine	ACY1	3	52023020	rs2229152	C	T	nonsynonymous	AA	7.34e-12	0.23661	0.0345373	66	NA	NA	NA	NA
N-acetylthreonine	ACY1	3	52021368	3:52021368	G	A	nonsynonymous	AA	0.00735174	0.428182	0.159741	3	NA	NA	NA	NA
N-acetylthreonine	ACY1	3	52019935	rs149475049	C	T	nonsynonymous	AA	0.0237484	0.311345	0.137692	4	NA	NA	NA	NA
N-acetylthreonine	ACY1	3	52022840	rs370174360	G	A	nonsynonymous	AA	0.0482547	0.54326	0.275052	1	0.252146	0.353803	0.308957	1
N-acetylthreonine	ACY1	3	52023041	rs6804746	C	T	nonsynonymous	AA	0.052706	0.116874	0.0603278	21	NA	NA	NA	NA
N-acetylthreonine	ACY1	3	52020521	3:52020521	G	A	splicing	AA	0.0535959	0.306744	0.158928	3	NA	NA	NA	NA
N-acetylthreonine	ACY1	3	52019459	3:52019459	C	T	nonsynonymous	AA	0.0543896	0.529354	0.275172	1	NA	NA	NA	NA
N-acetylthreonine	ACY1	3	52022837	rs121912698	C	T	nonsynonymous	AA	0.088024	0.332119	0.194687	2	0.000279655	0.355767	0.0979144	10
N-acetylthreonine	ACY1	3	52021010	rs143611624	G	A	nonsynonymous	AA	0.0884082	0.270731	0.158893	3	NA	NA	NA	NA
N-acetylthreonine	ACY1	3	52021452	3:52021452	C	G	nonsynonymous	AA	0.133714	0.412088	0.274796	1	NA	NA	NA	NA
N-acetylthreonine	ACY1	3	52022963	rs201696615	C	T	nonsynonymous	AA	0.275271	0.300233	0.275189	1	NA	NA	NA	NA
N-acetylthreonine	ACY1	3	52020348	3:52020348	G	C	splicing	AA	0.281357	0.296164	0.274919	1	NA	NA	NA	NA
N-acetylthreonine	ACY1	3	52020473	3:52020473:A:AGCGGCCTGAGTTCC	A	AGCGGCCTGAGTTCC	frameshift	AA	0.356198	0.254541	0.275885	1	NA	NA	NA	NA
N-acetylthreonine	ACY1	3	52021063	3:52021063	G	C	nonsynonymous	AA	0.385022	0.238914	0.275031	1	NA	NA	NA	NA
N-acetylthreonine	ACY1	3	52022558	rs148501801	G	T	nonsynonymous	AA	0.520703	-0.0884527	0.137721	4	NA	NA	NA	NA
N-acetylthreonine	ACY1	3	52020630	rs887540	A	G	nonsynonymous	AA	0.604178	0.0136653	0.0263603	114	0.844071	-0.0609549	0.309904	1
N-acetylthreonine	ACY1	3	52022557	3:52022557	A	C	nonsynonymous	AA	0.639232	0.129299	0.275825	1	NA	NA	NA	NA
N-acetylthreonine	ACY1	3	52023042	rs121912701	G	A	nonsynonymous	AA	0.779285	0.0292144	0.104244	7	0.0601525	0.175676	0.0934608	11
N-acetylthreonine	ACY1	3	52019255	3:52019255	C	T	nonsynonymous	AA	0.793076	-0.0721505	0.275049	1	NA	NA	NA	NA
N-acetylthreonine	ACY1	3	52020312	rs369601901	G	A	nonsynonymous	AA	0.890266	0.0379279	0.274905	1	NA	NA	NA	NA
N-acetylthreonine	ACY1	3	52021187	rs371320332	G	A	nonsynonymous	AA	0.900048	0.0345498	0.275076	1	NA	NA	NA	NA
N-acetylthreonine	ACY1	3	52020278	3:52020278:G:GA	G	GA	frameshift	AA	0.9289	0.0245341	0.274956	1	NA	NA	NA	NA
N-acetylthreonine	ACY1	3	52021422	rs201775925	A	G	nonsynonymous	AA	NA	NA	NA	NA	0.260708	0.352078	0.313036	1
Asparagine	AGA	4	178354406	rs35916166	A	G	nonsynonymous	AA	8.32e-17	0.790416	0.0949274	48	NA	NA	NA	NA
Asparagine	AGA	4	178359970	rs146381591	A	C	nonsynonymous	AA	3.56e-07	0.828294	0.162692	16	0.997508	-0.00106617	0.341301	4
Asparagine	AGA	4	178360748	rs200420067	G	C	nonsynonymous	AA	0.05394	0.627159	0.325405	4	NA	NA	NA	NA
Asparagine	AGA	4	178360820	4:178360820	C	T	nonsynonymous	AA	0.0557063	1.24027	0.648225	1	NA	NA	NA	NA
Asparagine	AGA	4	178363520	rs149092606	T	G	nonsynonymous	AA	0.0980385	-0.261605	0.158123	17	NA	NA	NA	NA
Asparagine	AGA	4	178361445	rs139812241	T	C	nonsynonymous	AA	0.147485	0.543582	0.375279	3	NA	NA	NA	NA
Asparagine	AGA	4	178361432	rs150912713	C	T	nonsynonymous	AA	0.166749	-0.8973	0.648935	1	0.590928	0.259273	0.482376	2
Asparagine	AGA	4	178354367	rs386833437	C	A	splicing	AA	0.180627	0.86811	0.64841	1	NA	NA	NA	NA
Asparagine	AGA	4	178360838	rs184672077	T	A	nonsynonymous	AA	0.275539	0.7074	0.648756	1	NA	NA	NA	NA
Asparagine	AGA	4	178361551	4:178361551	C	T	nonsynonymous	AA	0.343027	0.614738	0.648321	1	0.436439	0.531654	0.683166	1
Asparagine	AGA	4	178360811	rs76491548	G	T	nonsynonymous	AA	0.403998	0.312646	0.374649	3	0.000845923	0.384336	0.115163	36
Asparagine	AGA	4	178355550	rs369967348	C	T	nonsynonymous	AA	0.406811	0.311569	0.375602	3	NA	NA	NA	NA
Asparagine	AGA	4	178357437	4:178357437	T	G	nonsynonymous	AA	0.513753	0.424031	0.649353	1	NA	NA	NA	NA
Asparagine	AGA	4	178360786	4:178360786	C	G	nonsynonymous	AA	0.57149	-0.367025	0.648617	1	NA	NA	NA	NA
Asparagine	AGA	4	178352938	rs56849061	G	A	nonsynonymous	AA	0.694932	-0.0368158	0.0938768	49	NA	NA	NA	NA
Asparagine	AGA	4	178352924	rs369035792	T	C	nonsynonymous	AA	0.808645	-0.0594688	0.245561	7	NA	NA	NA	NA
Asparagine	AGA	4	178355549	rs146710132	G	A	nonsynonymous	AA	NA	NA	NA	NA	0.0352528	1.43426	0.681213	1
Asparagine	AGA	4	178355561	rs140337260	C	T	nonsynonymous	AA	NA	NA	NA	NA	0.0388811	1.40797	0.681678	1
Asparagine	AGA	4	178360733	4:178360733:ACT:A	ACT	A	frameshift	AA	NA	NA	NA	NA	0.121383	1.05549	0.681404	1
Asparagine	AGA	4	178359960	rs2228119	G	C	nonsynonymous	AA	NA	NA	NA	NA	0.190137	-0.317316	0.242194	8
Asparagine	AGA	4	178363444	4:178363444	A	G	nonsynonymous	AA	NA	NA	NA	NA	0.315341	0.684358	0.681578	1
Asparagine	AGA	4	178359918	rs121964904	C	G	nonsynonymous	AA	NA	NA	NA	NA	0.962201	0.0323821	0.683287	1
Asparagine	AGA	4	178359924	rs192195150	C	T	nonsynonymous	AA	NA	NA	NA	NA	0.962201	0.0323821	0.683287	1
Asparagine	AGA	4	178352944	4:178352944	A	T	nonsynonymous	AA	NA	NA	NA	NA	0.986355	0.0116649	0.682054	1
indolelactate	CCBL1	9	131604977	rs182982386	C	T	nonsynonymous	AA	1.01e-17	0.728928	0.0850324	21	NA	NA	NA	NA
indolelactate	CCBL1	9	131596048	rs374080396	C	T	nonsynonymous	AA	1.7e-05	0.631279	0.146788	7	NA	NA	NA	NA
indolelactate	CCBL1	9	131600585	rs201539765	A	G	nonsynonymous	AA	0.000425277	0.684036	0.194114	4	NA	NA	NA	NA
indolelactate	CCBL1	9	131599102	rs78138034	C	T	nonsynonymous	AA	0.00389926	1.11801	0.387363	1	0.736634	0.0550925	0.163813	3
indolelactate	CCBL1	9	131598072	rs368009186	G	T	nonsynonymous	AA	0.00957507	1.00432	0.387646	1	NA	NA	NA	NA
indolelactate	CCBL1	9	131596035	rs138904709	C	T	nonsynonymous	AA	0.0113075	0.98153	0.387489	1	0.0324727	0.605057	0.28293	1
indolelactate	CCBL1	9	131600579	rs200342115	G	A	nonsynonymous	AA	0.0325971	0.339102	0.15868	6	0.429838	0.223574	0.283195	1
indolelactate	CCBL1	9	131598337	rs377580723	A	G	nonsynonymous	AA	0.057817	0.734432	0.387137	1	NA	NA	NA	NA
indolelactate	CCBL1	9	131598089	9:131598089	T	C	nonsynonymous	AA	0.0685277	0.706009	0.387593	1	NA	NA	NA	NA
indolelactate	CCBL1	9	131598317	rs370634792	T	C	nonsynonymous	AA	0.104484	0.363296	0.223774	3	NA	NA	NA	NA
indolelactate	CCBL1	9	131597625	rs201263319	C	T	nonsynonymous	AA	0.182389	0.231636	0.173714	5	NA	NA	NA	NA
indolelactate	CCBL1	9	131597903	rs370680048	C	T	nonsynonymous	AA	0.371512	0.346	0.387178	1	NA	NA	NA	NA
indolelactate	CCBL1	9	131597858	rs139758426	C	T	nonsynonymous	AA	0.391292	0.0861851	0.100534	15	NA	NA	NA	NA
indolelactate	CCBL1	9	131598120	9:131598120	T	C	nonsynonymous	AA	0.461335	0.285264	0.387245	1	NA	NA	NA	NA
indolelactate	CCBL1	9	131597652	rs199760544	C	T	nonsynonymous	AA	0.541238	0.236765	0.387541	1	0.321936	0.142013	0.143377	4
indolelactate	CCBL1	9	131600410	rs201161036	T	C	nonsynonymous	AA	0.546689	0.104525	0.17342	5	0.000802737	0.218958	0.0653245	19
indolelactate	CCBL1	9	131596074	rs75692348	T	C	nonsynonymous	AA	0.584162	0.150273	0.274564	2	NA	NA	NA	NA
indolelactate	CCBL1	9	131597837	rs200677798	C	T	nonsynonymous	AA	0.720809	0.0980103	0.274248	2	NA	NA	NA	NA
indolelactate	CCBL1	9	131600011	rs183682394	G	A	nonsynonymous	AA	0.772731	0.0374028	0.129509	9	NA	NA	NA	NA
indolelactate	CCBL1	9	131604991	9:131604991:TC:T	TC	T	frameshift	AA	NA	NA	NA	NA	9.24e-06	1.25505	0.283043	1
indolelactate	CCBL1	9	131600331	9:131600331	G	A	nonsynonymous	AA	NA	NA	NA	NA	0.00166309	0.88984	0.282973	1
indolelactate	CCBL1	9	131599974	9:131599974	G	C	nonsynonymous	AA	NA	NA	NA	NA	0.00199689	0.873995	0.282783	1
indolelactate	CCBL1	9	131599180	rs371853430	C	T	nonsynonymous	AA	NA	NA	NA	NA	0.240672	-0.331918	0.282891	1
indolelactate	CCBL1	9	131597844	9:131597844	T	C	nonsynonymous	AA	NA	NA	NA	NA	0.555807	0.167018	0.283522	1
alpha-hydroxyisovalerate	HAO2	1	119936435	1:119936435	G	A	nonsynonymous	AA	1.27042e-05	2.48479	0.569235	1	NA	NA	NA	NA
alpha-hydroxyisovalerate	HAO2	1	119925632	rs41313995	G	A	nonsynonymous	both	0.000171866	0.954842	0.254141	5	0.0180818	0.61873	0.261737	3
alpha-hydroxyisovalerate	HAO2	1	119923811	1:119923811	C	T	nonsynonymous	AA	0.000509367	1.39372	0.400979	2	NA	NA	NA	NA
alpha-hydroxyisovalerate	HAO2	1	119936414	rs201600052	G	A	nonsynonymous	both	0.00051561	1.13778	0.327653	3	0.123656	0.697232	0.452864	1
alpha-hydroxyisovalerate	HAO2	1	119929417	rs146702261	A	G	nonsynonymous	AA	0.0555623	1.08418	0.566312	1	NA	NA	NA	NA
alpha-hydroxyisovalerate	HAO2	1	119935241	1:119935241	G	A	nonsynonymous	AA	0.0856776	0.973559	0.566467	1	NA	NA	NA	NA
alpha-hydroxyisovalerate	HAO2	1	119923748	1:119923748	C	T	stopgain	AA	0.207172	0.714806	0.566686	1	NA	NA	NA	NA
alpha-hydroxyisovalerate	HAO2	1	119934875	1:119934875	G	A	stopgain	AA	0.593845	0.302107	0.566515	1	NA	NA	NA	NA
alpha-hydroxyisovalerate	HAO2	1	119925645	rs41306185	T	A	nonsynonymous	both	0.762518	-0.121125	0.400844	2	0.277407	0.220804	0.203288	5
alpha-hydroxyisovalerate	HAO2	1	119935289	rs372655209	C	T	nonsynonymous	AA	0.836311	-0.117298	0.567712	1	NA	NA	NA	NA
alpha-hydroxyisovalerate	HAO2	1	119923803	1:119923803	G	A	nonsynonymous	AA	0.847638	-0.108875	0.566663	1	NA	NA	NA	NA
alpha-hydroxyisovalerate	HAO2	1	119929293	rs371484049	T	C	nonsynonymous	AA	0.948055	-0.0261222	0.400955	2	NA	NA	NA	NA
alpha-hydroxyisovalerate	HAO2	1	119929298	1:119929298	G	A	stopgain	EA	NA	NA	NA	NA	0.000595476	1.55431	0.452667	1
alpha-hydroxyisovalerate	HAO2	1	119927674	rs140350602	A	C	nonsynonymous	EA	NA	NA	NA	NA	0.00273397	1.35604	0.452593	1
alpha-hydroxyisovalerate	HAO2	1	119925555	rs373334183	G	A	nonsynonymous	EA	NA	NA	NA	NA	0.0147859	1.1028	0.452418	1
alpha-hydroxyisovalerate	HAO2	1	119927474	1:119927474	C	T	nonsynonymous	EA	NA	NA	NA	NA	0.111151	0.720866	0.45251	1
alpha-hydroxyisovalerate	HAO2	1	119923709	rs372891709	A	G	nonsynonymous	EA	NA	NA	NA	NA	0.284483	0.485016	0.453157	1
alpha-hydroxyisovalerate	HAO2	1	119927471	rs368698057	C	T	nonsynonymous	EA	NA	NA	NA	NA	0.284685	0.484811	0.453157	1
alpha-hydroxyisovalerate	HAO2	1	119927447	rs377387591	G	C	nonsynonymous	EA	NA	NA	NA	NA	0.285405	0.484088	0.453157	1
alpha-hydroxyisovalerate	HAO2	1	119929383	1:119929383	G	A	nonsynonymous	EA	NA	NA	NA	NA	0.414824	0.369277	0.45286	1
alpha-hydroxyisovalerate	HAO2	1	119923751	rs34638261	G	A	nonsynonymous	EA	NA	NA	NA	NA	0.428749	-0.358455	0.452976	1
Proline	PRODH	22	18905899	rs3970559	G	A	nonsynonymous	AA	4.94e-28	0.228325	0.0208006	107	0.000426176	0.188997	0.0536416	17
Proline	PRODH	22	18905934	rs2904551	A	G	nonsynonymous	AA	1.27e-07	0.300085	0.0568051	15	2.8e-06	0.244206	0.0521238	18
Proline	PRODH	22	18910355	22:18910355	G	T	nonsynonymous	AA	0.00139989	0.109294	0.0342114	40	1.32e-10	0.139622	0.0217302	107
Proline	PRODH	22	18910350	rs143408578	G	T	nonsynonymous	AA	0.0024665	0.382944	0.126492	3	NA	NA	NA	NA
Proline	PRODH	22	18907088	rs140621739	C	T	nonsynonymous	AA	0.0124559	0.117359	0.0469632	22	NA	NA	NA	NA
Proline	PRODH	22	18907239	22:18907239	G	A	nonsynonymous	AA	0.0224427	0.499977	0.21902	1	NA	NA	NA	NA
Proline	PRODH	22	18905859	rs2870984	G	A	nonsynonymous	AA	0.0684728	0.150966	0.0828626	7	0.662412	0.0431133	0.0987512	5
Proline	PRODH	22	18905893	22:18905893	C	A	nonsynonymous	AA	0.0702446	0.198276	0.109525	4	0.0407743	0.318624	0.155744	2
Proline	PRODH	22	18912581	rs148375080	C	T	nonsynonymous	AA	0.0710099	0.198016	0.109679	4	0.0792853	0.103786	0.0591424	14
Proline	PRODH	22	18905842	rs2870983	C	T	nonsynonymous	AA	0.189701	0.0314396	0.0239729	83	NA	NA	NA	NA
Proline	PRODH	22	18912578	rs138400750	C	A	nonsynonymous	AA	0.228799	0.18653	0.154995	2	NA	NA	NA	NA
Proline	PRODH	22	18913218	22:18913218	G	A	nonsynonymous	AA	0.331395	0.212469	0.218746	1	NA	NA	NA	NA
Proline	PRODH	22	18901008	rs144323192	G	A	nonsynonymous	AA	0.337191	0.085823	0.0894242	6	NA	NA	NA	NA
Proline	PRODH	22	18912620	rs140758741	T	C	nonsynonymous	AA	0.344446	0.11958	0.126484	3	NA	NA	NA	NA
Proline	PRODH	22	18909902	22:18909902	A	T	nonsynonymous	AA	0.357813	-0.0823242	0.0895275	6	0.312687	0.0527167	0.0522155	18
Proline	PRODH	22	18900755	rs137949057	C	T	nonsynonymous	AA	0.406393	0.128594	0.154885	2	NA	NA	NA	NA
Proline	PRODH	22	18912653	rs199907923	C	T	nonsynonymous	AA	0.52844	0.137959	0.218848	1	0.0667033	-0.285008	0.155431	2
Proline	PRODH	22	18904466	rs139903009	T	C	nonsynonymous	AA	0.548437	0.0759914	0.126631	3	0.720925	0.0278533	0.0779718	8
Proline	PRODH	22	18900858	22:18900858	C	T	nonsynonymous	AA	0.614966	0.110152	0.218992	1	NA	NA	NA	NA
Proline	PRODH	22	18918594	22:18918594	G	A	nonsynonymous	AA	0.7425	0.0719653	0.219042	1	NA	NA	NA	NA
Proline	PRODH	22	18918594	22:18918594	G	C	nonsynonymous	AA	0.7425	0.0719653	0.219042	1	NA	NA	NA	NA
Proline	PRODH	22	18918528	rs139870359	C	T	nonsynonymous	AA	0.747799	-0.0249338	0.0775443	8	NA	NA	NA	NA
Proline	PRODH	22	18900719	22:18900719	C	T	nonsynonymous	AA	0.755255	-0.0683096	0.219139	1	NA	NA	NA	NA
Proline	PRODH	22	18918666	rs140129512	T	C	nonsynonymous	AA	0.897996	-0.0280837	0.219073	1	NA	NA	NA	NA
Proline	PRODH	22	18908899	22:18908899	T	C	nonsynonymous	AA	0.901002	0.0272484	0.219047	1	NA	NA	NA	NA
Proline	PRODH	22	18910412	rs150907380	C	A	nonsynonymous	AA	0.978468	0.00591197	0.219051	1	0.973371	0.00734093	0.219919	1
Proline	PRODH	22	18900801	22:18900801	G	A	nonsynonymous	AA	NA	NA	NA	NA	0.0308334	0.474968	0.219972	1
Proline	PRODH	22	18900951	22:18900951	C	T	nonsynonymous	AA	NA	NA	NA	NA	0.2664	0.245269	0.220686	1
Proline	PRODH	22	18908932	22:18908932	T	C	nonsynonymous	AA	NA	NA	NA	NA	0.291306	-0.232003	0.219854	1
Proline	PRODH	22	18908931	22:18908931	A	G	nonsynonymous	AA	NA	NA	NA	NA	0.415099	0.179441	0.220186	1
Proline	PRODH	22	18912677	rs11913840	C	T	stopgain	AA	NA	NA	NA	NA	0.59993	-0.0122149	0.0232886	96
Proline	PRODH	22	18900699	22:18900699	G	A	nonsynonymous	AA	NA	NA	NA	NA	0.632648	0.0745321	0.155924	2
Proline	PRODH	22	18918569	22:18918569	C	T	nonsynonymous	AA	NA	NA	NA	NA	0.763114	0.0663224	0.220052	1
N-acetyl-1-methylhistidine	chr2: 73614005 -73618004	2	73614719	rs115237667	C	G	intronic	AA	8.56e-05	-0.184843	0.0470553	136	NA	NA	NA	NA
N-acetyl-1-methylhistidine	chr2: 73614005 -73618004	2	73614822	rs116669557	G	T	intronic	AA	8.56e-05	-0.184843	0.0470553	136	NA	NA	NA	NA
N-acetyl-1-methylhistidine	chr2: 73614005 -73618004	2	73614103	rs80071249	A	G	intronic	AA	0.000114851	-0.223013	0.0578224	89	NA	NA	NA	NA
N-acetyl-1-methylhistidine	chr2: 73614005 -73618004	2	73615201	rs72907389	T	G	intronic	AA	0.00523371	-0.224223	0.0803009	45	0.829667	-0.129241	0.600763	1
N-acetyl-1-methylhistidine	chr2: 73614005 -73618004	2	73615473	rs143960576	G	T	intronic	AA	0.00553208	-0.296975	0.107045	22	NA	NA	NA	NA
N-acetyl-1-methylhistidine	chr2: 73614005 -73618004	2	73615752	rs76363434	C	G	intronic	AA	0.00692071	-0.317239	0.117468	22	0.0271225	-0.144453	0.0653709	88
N-acetyl-1-methylhistidine	chr2: 73614005 -73618004	2	73617984	rs150526913	C	T	intronic	AA	0.00692071	-0.317239	0.117468	22	0.0276805	-0.14313	0.0650062	89
N-acetyl-1-methylhistidine	chr2: 73614005 -73618004	2	73615621	rs147332604	A	G	intronic	AA	0.0186113	-0.124107	0.0527391	114	0.248522	0.173671	0.150502	16
N-acetyl-1-methylhistidine	chr2: 73614005 -73618004	2	73616772	2:73616772	C	T	intronic	AA	0.0735984	-0.560305	0.313177	3	NA	NA	NA	NA
N-acetyl-1-methylhistidine	chr2: 73614005 -73618004	2	73615069	rs150419139	A	G	intronic	AA	0.122125	0.243216	0.157328	12	NA	NA	NA	NA
N-acetyl-1-methylhistidine	chr2: 73614005 -73618004	2	73614444	2:73614444	T	C	intronic	AA	0.141872	-0.797603	0.543009	1	NA	NA	NA	NA
N-acetyl-1-methylhistidine	chr2: 73614005 -73618004	2	73615895	2:73615895	C	T	intronic	AA	0.155874	-0.76927	0.542088	1	0.395579	-0.508701	0.598793	1
N-acetyl-1-methylhistidine	chr2: 73614005 -73618004	2	73614926	rs59077353	C	T	intronic	AA	0.210425	-0.481919	0.384798	2	NA	NA	NA	NA
N-acetyl-1-methylhistidine	chr2: 73614005 -73618004	2	73615947	rs13383032	G	A	intronic	AA	0.21223	0.131512	0.105424	27	NA	NA	NA	NA
N-acetyl-1-methylhistidine	chr2: 73614005 -73618004	2	73617972	2:73617972	A	C	intronic	AA	0.226409	-0.656669	0.542854	1	NA	NA	NA	NA
N-acetyl-1-methylhistidine	chr2: 73614005 -73618004	2	73615862	2:73615862	C	T	intronic	AA	0.308356	-0.552375	0.542247	1	NA	NA	NA	NA
N-acetyl-1-methylhistidine	chr2: 73614005 -73618004	2	73617646	2:73617646	A	G	intronic	AA	0.340161	0.518267	0.543344	1	NA	NA	NA	NA
N-acetyl-1-methylhistidine	chr2: 73614005 -73618004	2	73616833	2:73616833	G	A	intronic	AA	0.351943	-0.253223	0.27204	4	NA	NA	NA	NA
N-acetyl-1-methylhistidine	chr2: 73614005 -73618004	2	73617317	rs187132636	A	G	intronic	AA	0.36976	0.135535	0.151111	13	NA	NA	NA	NA
N-acetyl-1-methylhistidine	chr2: 73614005 -73618004	2	73616165	2:73616165	T	C	intronic	AA	0.37048	0.485516	0.542127	1	NA	NA	NA	NA
N-acetyl-1-methylhistidine	chr2: 73614005 -73618004	2	73616351	rs144439897	C	T	intronic	AA	0.396583	0.459634	0.542188	1	NA	NA	NA	NA
N-acetyl-1-methylhistidine	chr2: 73614005 -73618004	2	73617869	2:73617869	T	C	intronic	AA	0.396918	-0.459812	0.542783	1	NA	NA	NA	NA
N-acetyl-1-methylhistidine	chr2: 73614005 -73618004	2	73617840	2:73617840	A	G	intronic	AA	0.445445	-0.414019	0.542598	1	NA	NA	NA	NA
N-acetyl-1-methylhistidine	chr2: 73614005 -73618004	2	73616698	rs564333548	T	C	intronic	AA	0.455012	-0.405284	0.542487	1	NA	NA	NA	NA
N-acetyl-1-methylhistidine	chr2: 73614005 -73618004	2	73616937	2:73616937	C	G	intronic	AA	0.503508	0.362991	0.542604	1	NA	NA	NA	NA
N-acetyl-1-methylhistidine	chr2: 73614005 -73618004	2	73617746	rs142567769	G	T	intronic	AA	0.519409	0.11693	0.181496	9	NA	NA	NA	NA
N-acetyl-1-methylhistidine	chr2: 73614005 -73618004	2	73615717	rs78377455	A	G	intronic	AA	0.560438	-0.119651	0.205519	7	0.0194465	-0.21266	0.0910024	45
N-acetyl-1-methylhistidine	chr2: 73614005 -73618004	2	73615101	2:73615101	A	G	intronic	AA	0.568619	0.218844	0.383878	2	NA	NA	NA	NA
N-acetyl-1-methylhistidine	chr2: 73614005 -73618004	2	73616975	rs188145917	G	A	intronic	AA	0.573972	-0.124718	0.221835	6	NA	NA	NA	NA
N-acetyl-1-methylhistidine	chr2: 73614005 -73618004	2	73615887	2:73615887	A	G	intronic	AA	0.581928	-0.149616	0.271747	4	NA	NA	NA	NA
N-acetyl-1-methylhistidine	chr2: 73614005 -73618004	2	73615745	rs190362667	G	C	intronic	AA	0.58579	-0.148177	0.271911	4	0.575413	-0.072153	0.128822	22
N-acetyl-1-methylhistidine	chr2: 73614005 -73618004	2	73614787	rs78551895	C	A	intronic	AA	0.600737	0.201018	0.384107	2	NA	NA	NA	NA
N-acetyl-1-methylhistidine	chr2: 73614005 -73618004	2	73615739	2:73615739	C	T	intronic	AA	0.600737	0.201018	0.384107	2	NA	NA	NA	NA
N-acetyl-1-methylhistidine	chr2: 73614005 -73618004	2	73614548	rs140501077	G	A	intronic	AA	0.639686	-0.179762	0.383994	2	0.928368	0.0311378	0.346366	3
N-acetyl-1-methylhistidine	chr2: 73614005 -73618004	2	73614620	rs545835098	G	A	intronic	AA	0.649485	-0.0661967	0.145655	14	NA	NA	NA	NA
N-acetyl-1-methylhistidine	chr2: 73614005 -73618004	2	73615130	2:73615130	A	G	intronic	AA	0.662323	0.1188	0.272036	4	NA	NA	NA	NA
N-acetyl-1-methylhistidine	chr2: 73614005 -73618004	2	73614024	rs552632209	G	A	intronic	AA	0.693941	0.151059	0.383873	2	NA	NA	NA	NA
N-acetyl-1-methylhistidine	chr2: 73614005 -73618004	2	73616760	rs528097635	A	T	intronic	AA	0.705616	-0.204834	0.542247	1	0.925654	-0.0323918	0.347127	3
N-acetyl-1-methylhistidine	chr2: 73614005 -73618004	2	73617939	2:73617939	C	A	intronic	AA	0.709322	-0.20243	0.543048	1	0.467854	0.217725	0.299907	4
N-acetyl-1-methylhistidine	chr2: 73614005 -73618004	2	73614691	2:73614691	A	G	intronic	AA	0.789433	0.0837211	0.313506	3	NA	NA	NA	NA
N-acetyl-1-methylhistidine	chr2: 73614005 -73618004	2	73615505	rs192678305	A	T	intronic	AA	0.897955	-0.0348102	0.271436	4	NA	NA	NA	NA
N-acetyl-1-methylhistidine	chr2: 73614005 -73618004	2	73616397	rs180883220	G	T	intronic	AA	0.96706	-0.0129442	0.313448	3	0.591438	-0.107692	0.200636	9
N-acetyl-1-methylhistidine	chr2: 73614005 -73618004	2	73614091	2:73614091	C	T	intronic	AA	NA	NA	NA	NA	0.0081676	-1.58424	0.598941	1
N-acetyl-1-methylhistidine	chr2: 73614005 -73618004	2	73614007	2:73614007	C	G	intronic	AA	NA	NA	NA	NA	0.148002	0.867032	0.599348	1
N-acetyl-1-methylhistidine	chr2: 73614005 -73618004	2	73616109	rs59369402	A	G	intronic	AA	NA	NA	NA	NA	0.206147	-0.538042	0.425589	2
N-acetyl-1-methylhistidine	chr2: 73614005 -73618004	2	73616797	rs7563864	T	A	intronic	AA	NA	NA	NA	NA	0.206147	-0.538042	0.425589	2
N-acetyl-1-methylhistidine	chr2: 73614005 -73618004	2	73616857	rs7602957	G	T	intronic	AA	NA	NA	NA	NA	0.206147	-0.538042	0.425589	2
N-acetyl-1-methylhistidine	chr2: 73614005 -73618004	2	73617765	rs80172562	G	A	intronic	AA	NA	NA	NA	NA	0.206147	-0.538042	0.425589	2
N-acetyl-1-methylhistidine	chr2: 73614005 -73618004	2	73615248	2:73615248	T	G	intronic	AA	NA	NA	NA	NA	0.245843	-0.403295	0.347517	3
N-acetyl-1-methylhistidine	chr2: 73614005 -73618004	2	73617148	2:73617148	T	C	intronic	AA	NA	NA	NA	NA	0.284074	-0.642329	0.599629	1
N-acetyl-1-methylhistidine	chr2: 73614005 -73618004	2	73617607	2:73617607	A	T	intronic	AA	NA	NA	NA	NA	0.288234	-0.636529	0.599366	1
N-acetyl-1-methylhistidine	chr2: 73614005 -73618004	2	73616077	2:73616077	G	C	intronic	AA	NA	NA	NA	NA	0.289773	-0.63449	0.599356	1
N-acetyl-1-methylhistidine	chr2: 73614005 -73618004	2	73618000	2:73618000	G	C	intronic	AA	NA	NA	NA	NA	0.289773	-0.63449	0.599356	1
N-acetyl-1-methylhistidine	chr2: 73614005 -73618004	2	73614539	2:73614539	G	A	intronic	AA	NA	NA	NA	NA	0.374863	-0.532202	0.599731	1
N-acetyl-1-methylhistidine	chr2: 73614005 -73618004	2	73616880	2:73616880	C	T	intronic	AA	NA	NA	NA	NA	0.506091	-0.398452	0.599232	1
N-acetyl-1-methylhistidine	chr2: 73614005 -73618004	2	73614227	2:73614227	G	A	intronic	AA	NA	NA	NA	NA	0.536655	0.370326	0.599349	1
N-acetyl-1-methylhistidine	chr2: 73614005 -73618004	2	73615191	rs79335681	G	A	intronic	AA	NA	NA	NA	NA	0.549576	0.0827527	0.138291	19
N-acetyl-1-methylhistidine	chr2: 73614005 -73618004	2	73617383	2:73617383	A	G	intronic	AA	NA	NA	NA	NA	0.57074	0.339996	0.59968	1
N-acetyl-1-methylhistidine	chr2: 73614005 -73618004	2	73615436	2:73615436	G	A	intronic	AA	NA	NA	NA	NA	0.630389	0.2883	0.599152	1
N-acetyl-1-methylhistidine	chr2: 73614005 -73618004	2	73616801	2:73616801	T	C	intronic	AA	NA	NA	NA	NA	0.673149	0.256489	0.608039	1
N-acetyl-1-methylhistidine	chr2: 73614005 -73618004	2	73617569	rs181518621	A	G	intronic	AA	NA	NA	NA	NA	0.72376	-0.211741	0.599088	1
N-acetyl-1-methylhistidine	chr2: 73614005 -73618004	2	73617393	2:73617393	A	T	intronic	AA	NA	NA	NA	NA	0.77517	-0.171315	0.599802	1
N-acetyl-1-methylhistidine	chr2: 73614005 -73618004	2	73616675	rs72809994	G	C	intronic	AA	NA	NA	NA	NA	0.781936	-0.0830829	0.300159	4
N-acetyl-1-methylhistidine	chr2: 73614005 -73618004	2	73614222	2:73614222	G	A	intronic	AA	NA	NA	NA	NA	0.800286	0.151648	0.599452	1
N-acetyl-1-methylhistidine	chr2: 73614005 -73618004	2	73615398	2:73615398	C	T	intronic	AA	NA	NA	NA	NA	0.898419	-0.0541439	0.424131	2
N-acetyl-1-methylhistidine	chr2: 73614005 -73618004	2	73614536	2:73614536	C	T	intronic	AA	NA	NA	NA	NA	0.908375	-0.0691782	0.601086	1
N-acetyl-1-methylhistidine	chr2: 73614005 -73618004	2	73614176	2:73614176	C	G	intronic	AA	NA	NA	NA	NA	0.96792	-0.0241242	0.599857	1
N-acetyl-1-methylhistidine	chr2: 73614005 -73618004	2	73615965	rs546728275	A	G	intronic	AA	NA	NA	NA	NA	0.977829	0.0166603	0.599478	1
N-acetyl-1-methylhistidine	chr2: 73614005 -73618004	2	73614820	2:73614820	G	T	intronic	AA	NA	NA	NA	NA	0.991997	0.00600997	0.59918	1
N-acetyl-1-methylhistidine	chr2: 73744005 -73748004	2	73746597	rs115031007	C	G	intronic	AA	1.97e-07	0.237339	0.0456218	152	NA	NA	NA	NA
N-acetyl-1-methylhistidine	chr2: 73744005 -73748004	2	73746668	rs114800454	A	T	intronic	AA	1.97e-07	0.237339	0.0456218	152	NA	NA	NA	NA
N-acetyl-1-methylhistidine	chr2: 73744005 -73748004	2	73746502	rs80300132	A	G	intronic	AA	2.89e-06	0.21333	0.0455973	144	0.0987376	0.98889	0.598963	1
N-acetyl-1-methylhistidine	chr2: 73744005 -73748004	2	73744521	rs115849415	T	C	intronic	AA	5.65e-06	0.20575	0.045329	146	0.0987376	0.98889	0.598963	1
N-acetyl-1-methylhistidine	chr2: 73744005 -73748004	2	73745420	rs116221863	A	C	intronic	AA	0.00243972	0.152252	0.0502364	122	NA	NA	NA	NA
N-acetyl-1-methylhistidine	chr2: 73744005 -73748004	2	73745908	rs59866374	G	A	intronic	AA	0.00537449	0.218993	0.0786702	49	NA	NA	NA	NA
N-acetyl-1-methylhistidine	chr2: 73744005 -73748004	2	73745551	rs111424278	C	T	intronic	AA	0.0135685	-0.219847	0.0890614	36	0.829667	-0.129241	0.600763	1
N-acetyl-1-methylhistidine	chr2: 73744005 -73748004	2	73744846	rs111541022	G	A	intronic	AA	0.0220257	0.36081	0.157564	12	2.13e-05	0.367239	0.0863986	50
N-acetyl-1-methylhistidine	chr2: 73744005 -73748004	2	73745865	rs181426600	G	A	intronic	AA	0.0776182	0.303852	0.172186	10	0.0315977	-1.28845	0.599431	1
N-acetyl-1-methylhistidine	chr2: 73744005 -73748004	2	73744123	rs17349685	A	G	intronic	AA	0.0796212	-0.178879	0.102048	29	NA	NA	NA	NA
N-acetyl-1-methylhistidine	chr2: 73744005 -73748004	2	73745392	2:73745392	G	C	intronic	AA	0.146076	0.787916	0.54207	1	NA	NA	NA	NA
N-acetyl-1-methylhistidine	chr2: 73744005 -73748004	2	73747853	2:73747853	C	T	intronic	AA	0.155372	-0.771771	0.543192	1	NA	NA	NA	NA
N-acetyl-1-methylhistidine	chr2: 73744005 -73748004	2	73744845	rs117793699	C	T	intronic	AA	0.294503	0.328511	0.313376	3	0.203268	0.167417	0.131586	21
N-acetyl-1-methylhistidine	chr2: 73744005 -73748004	2	73744173	2:73744173	C	T	intronic	AA	0.364272	-0.492154	0.542465	1	NA	NA	NA	NA
N-acetyl-1-methylhistidine	chr2: 73744005 -73748004	2	73745565	2:73745565	T	C	intronic	AA	0.388123	0.234155	0.271319	4	NA	NA	NA	NA
N-acetyl-1-methylhistidine	chr2: 73744005 -73748004	2	73745130	rs141660986	A	G	intronic	AA	0.405363	0.319553	0.384041	2	NA	NA	NA	NA
N-acetyl-1-methylhistidine	chr2: 73744005 -73748004	2	73746998	2:73746998	C	A	synonymous	AA	0.410914	0.446072	0.542478	1	NA	NA	NA	NA
N-acetyl-1-methylhistidine	chr2: 73744005 -73748004	2	73746748	rs545972749	G	A	intronic	AA	0.411139	-0.22343	0.271849	4	NA	NA	NA	NA
N-acetyl-1-methylhistidine	chr2: 73744005 -73748004	2	73746430	rs573244262	T	G	intronic	AA	0.432374	0.426085	0.54269	1	NA	NA	NA	NA
N-acetyl-1-methylhistidine	chr2: 73744005 -73748004	2	73747184	rs199848724	C	T	intronic	AA	0.495351	0.261739	0.38388	2	NA	NA	NA	NA
N-acetyl-1-methylhistidine	chr2: 73744005 -73748004	2	73746253	2:73746253	T	C	intronic	AA	0.609007	0.196117	0.383422	2	NA	NA	NA	NA
N-acetyl-1-methylhistidine	chr2: 73744005 -73748004	2	73744210	rs530931670	T	C	intronic	AA	0.617884	0.102465	0.205402	7	NA	NA	NA	NA
N-acetyl-1-methylhistidine	chr2: 73744005 -73748004	2	73745989	rs191033248	T	A	intronic	AA	0.623167	0.267453	0.544304	1	NA	NA	NA	NA
N-acetyl-1-methylhistidine	chr2: 73744005 -73748004	2	73745802	2:73745802	G	T	intronic	AA	0.623704	0.188785	0.384798	2	NA	NA	NA	NA
N-acetyl-1-methylhistidine	chr2: 73744005 -73748004	2	73745284	2:73745284	C	T	intronic	AA	0.666479	-0.233884	0.542673	1	NA	NA	NA	NA
N-acetyl-1-methylhistidine	chr2: 73744005 -73748004	2	73746951	rs369682692	T	A	nonsynonymous	AA	0.666479	-0.233884	0.542673	1	NA	NA	NA	NA
N-acetyl-1-methylhistidine	chr2: 73744005 -73748004	2	73746484	2:73746484	G	A	intronic	AA	0.686262	-0.155031	0.383805	2	0.713839	0.220287	0.60072	1
N-acetyl-1-methylhistidine	chr2: 73744005 -73748004	2	73747286	rs192850959	T	G	intronic	AA	0.690427	-0.0653858	0.164172	11	NA	NA	NA	NA
N-acetyl-1-methylhistidine	chr2: 73744005 -73748004	2	73747735	2:73747735	A	G	intronic	AA	0.700649	-0.20848	0.542289	1	NA	NA	NA	NA
N-acetyl-1-methylhistidine	chr2: 73744005 -73748004	2	73745815	2:73745815	G	A	intronic	AA	0.729453	0.187687	0.542678	1	NA	NA	NA	NA
N-acetyl-1-methylhistidine	chr2: 73744005 -73748004	2	73747131	rs373998843	C	T	nonsynonymous	AA	0.734969	0.183762	0.542836	1	NA	NA	NA	NA
N-acetyl-1-methylhistidine	chr2: 73744005 -73748004	2	73747574	rs72811937	A	T	intronic	AA	0.740282	-0.0602094	0.181638	9	0.446811	0.0632241	0.0831083	50
N-acetyl-1-methylhistidine	chr2: 73744005 -73748004	2	73744148	rs542091671	A	G	intronic	AA	0.749377	0.122733	0.384186	2	NA	NA	NA	NA
N-acetyl-1-methylhistidine	chr2: 73744005 -73748004	2	73744528	2:73744528	A	T	intronic	AA	0.799122	-0.138037	0.542422	1	NA	NA	NA	NA
N-acetyl-1-methylhistidine	chr2: 73744005 -73748004	2	73744118	2:73744118	G	A	intronic	AA	0.799322	0.0976684	0.384182	2	NA	NA	NA	NA
N-acetyl-1-methylhistidine	chr2: 73744005 -73748004	2	73744525	rs537146981	C	T	intronic	AA	0.831615	0.051731	0.24329	5	NA	NA	NA	NA
N-acetyl-1-methylhistidine	chr2: 73744005 -73748004	2	73745500	2:73745500	G	A	intronic	AA	0.864335	0.0927367	0.54277	1	NA	NA	NA	NA
N-acetyl-1-methylhistidine	chr2: 73744005 -73748004	2	73747390	2:73747390	T	G	intronic	AA	0.872664	0.0869735	0.54265	1	NA	NA	NA	NA
N-acetyl-1-methylhistidine	chr2: 73744005 -73748004	2	73744988	2:73744988	T	C	intronic	AA	0.893091	0.072946	0.542779	1	NA	NA	NA	NA
N-acetyl-1-methylhistidine	chr2: 73744005 -73748004	2	73746065	2:73746065	C	T	intronic	AA	0.914048	0.0586434	0.543323	1	NA	NA	NA	NA
N-acetyl-1-methylhistidine	chr2: 73744005 -73748004	2	73744449	2:73744449	C	T	intronic	AA	0.931123	-0.03318	0.383888	2	NA	NA	NA	NA
N-acetyl-1-methylhistidine	chr2: 73744005 -73748004	2	73747581	2:73747581	A	G	intronic	AA	0.937906	-0.0422301	0.542089	1	NA	NA	NA	NA
N-acetyl-1-methylhistidine	chr2: 73744005 -73748004	2	73745217	2:73745217	T	G	intronic	AA	0.947905	0.0354532	0.542612	1	NA	NA	NA	NA
N-acetyl-1-methylhistidine	chr2: 73744005 -73748004	2	73744465	rs142691408	C	T	intronic	AA	0.986255	0.00540797	0.313903	3	NA	NA	NA	NA
N-acetyl-1-methylhistidine	chr2: 73744005 -73748004	2	73745631	2:73745631	T	C	intronic	AA	0.999855	9.84e-05	0.542292	1	NA	NA	NA	NA
N-acetyl-1-methylhistidine	chr2: 73744005 -73748004	2	73746398	rs542527562	T	G	intronic	AA	NA	NA	NA	NA	0.00529982	-1.67014	0.598998	1
N-acetyl-1-methylhistidine	chr2: 73744005 -73748004	2	73746179	2:73746179	C	G	intronic	AA	NA	NA	NA	NA	0.205409	0.758593	0.599067	1
N-acetyl-1-methylhistidine	chr2: 73744005 -73748004	2	73745328	rs150566392	A	C	intronic	AA	NA	NA	NA	NA	0.248522	0.173671	0.150502	16
N-acetyl-1-methylhistidine	chr2: 73744005 -73748004	2	73747896	2:73747896	A	G	intronic	AA	NA	NA	NA	NA	0.265205	-0.66759	0.599179	1
N-acetyl-1-methylhistidine	chr2: 73744005 -73748004	2	73747587	2:73747587	A	G	intronic	AA	NA	NA	NA	NA	0.321624	0.59435	0.599672	1
N-acetyl-1-methylhistidine	chr2: 73744005 -73748004	2	73747139	rs183325464	A	C	synonymous	AA	NA	NA	NA	NA	0.372376	-0.540942	0.606415	1
N-acetyl-1-methylhistidine	chr2: 73744005 -73748004	2	73744019	2:73744019	T	C	intronic	AA	NA	NA	NA	NA	0.445907	0.456707	0.599151	1
N-acetyl-1-methylhistidine	chr2: 73744005 -73748004	2	73747987	rs578234966	C	G	intronic	AA	NA	NA	NA	NA	0.61564	-0.213392	0.425051	2
N-acetyl-1-methylhistidine	chr2: 73744005 -73748004	2	73746979	rs201624771	C	T	nonsynonymous	AA	NA	NA	NA	NA	0.744859	-0.138938	0.426942	2
N-acetyl-1-methylhistidine	chr2: 73744005 -73748004	2	73745754	2:73745754	G	A	intronic	AA	NA	NA	NA	NA	0.888064	0.0845085	0.600395	1
N-acetyl-1-methylhistidine	chr2: 73744005 -73748004	2	73745727	2:73745727	C	T	intronic	AA	NA	NA	NA	NA	0.908355	0.0689486	0.598962	1
N-acetyl-1-methylhistidine	chr2: 73744005 -73748004	2	73744941	2:73744941	C	G	intronic	AA	NA	NA	NA	NA	0.934537	0.0348556	0.424353	2
acisoga	chr6: 132952009 -132956008	6	132955146	rs12174090	G	C	intergenic	AA	4.89e-06	0.183715	0.0402068	165	NA	NA	NA	NA
acisoga	chr6: 132952009 -132956008	6	132954604	rs9375903	C	T	intergenic	AA	6.38e-06	0.183487	0.040654	161	NA	NA	NA	NA
acisoga	chr6: 132952009 -132956008	6	132953315	rs145922473	C	T	intergenic	AA	0.00206678	0.1858	0.0603155	71	NA	NA	NA	NA
acisoga	chr6: 132952009 -132956008	6	132955295	rs78224646	T	C	intergenic	AA	0.00240027	0.181841	0.0599021	72	NA	NA	NA	NA
acisoga	chr6: 132952009 -132956008	6	132955333	rs75130172	A	C	intergenic	AA	0.00240027	0.181841	0.0599021	72	NA	NA	NA	NA
acisoga	chr6: 132952009 -132956008	6	132952134	rs17216509	G	C	intergenic	AA	0.00707721	0.40471	0.150272	11	1.27e-05	0.293248	0.0671713	59
acisoga	chr6: 132952009 -132956008	6	132952925	rs528824230	T	C	intergenic	AA	0.0168998	-0.420793	0.176147	8	NA	NA	NA	NA
acisoga	chr6: 132952009 -132956008	6	132953651	rs190280068	A	G	intergenic	AA	0.0185509	0.338321	0.143695	10	NA	NA	NA	NA
acisoga	chr6: 132952009 -132956008	6	132955068	rs60045556	T	C	intergenic	AA	0.0338207	0.152771	0.071987	47	NA	NA	NA	NA
acisoga	chr6: 132952009 -132956008	6	132952733	rs572055565	A	G	intergenic	AA	0.0342998	0.607091	0.286833	3	NA	NA	NA	NA
acisoga	chr6: 132952009 -132956008	6	132952524	rs139094228	A	G	intergenic	AA	0.0417141	0.453248	0.222578	5	NA	NA	NA	NA
acisoga	chr6: 132952009 -132956008	6	132955263	rs58913020	A	C	intergenic	AA	0.0418348	0.17767	0.0873001	33	NA	NA	NA	NA
acisoga	chr6: 132952009 -132956008	6	132954078	rs148287286	C	T	intergenic	AA	0.0476554	0.492214	0.248539	4	0.118292	-0.190555	0.121995	18
acisoga	chr6: 132952009 -132956008	6	132952114	6:132952114	C	T	intergenic	AA	0.0532404	-0.964038	0.498735	1	NA	NA	NA	NA
acisoga	chr6: 132952009 -132956008	6	132955060	rs6923657	T	A	intergenic	AA	0.0717341	0.0914582	0.0507875	95	0.931968	-0.0440319	0.515784	1
acisoga	chr6: 132952009 -132956008	6	132955975	6:132955975	A	G	intergenic	AA	0.090925	0.840072	0.496926	1	NA	NA	NA	NA
acisoga	chr6: 132952009 -132956008	6	132954160	6:132954160	A	G	intergenic	AA	0.0944951	-0.831375	0.49719	1	NA	NA	NA	NA
acisoga	chr6: 132952009 -132956008	6	132955743	6:132955743	G	A	intergenic	AA	0.141201	-0.731882	0.497428	1	NA	NA	NA	NA
acisoga	chr6: 132952009 -132956008	6	132954942	rs371832034	G	A	intergenic	AA	0.155269	0.250531	0.176286	8	NA	NA	NA	NA
acisoga	chr6: 132952009 -132956008	6	132955836	rs73555902	G	A	intergenic	AA	0.157943	0.0879803	0.0623079	62	NA	NA	NA	NA
acisoga	chr6: 132952009 -132956008	6	132954250	6:132954250	G	A	intergenic	AA	0.176916	0.673113	0.498488	1	0.0129443	1.27703	0.513835	1
acisoga	chr6: 132952009 -132956008	6	132952648	6:132952648	A	G	intergenic	AA	0.185133	-0.659268	0.497517	1	NA	NA	NA	NA
acisoga	chr6: 132952009 -132956008	6	132955123	rs182925863	G	A	intergenic	AA	0.193592	0.118931	0.0914838	30	NA	NA	NA	NA
acisoga	chr6: 132952009 -132956008	6	132954763	6:132954763	T	G	intergenic	AA	0.204235	0.63018	0.49637	1	NA	NA	NA	NA
acisoga	chr6: 132952009 -132956008	6	132953221	rs142204252	A	G	intergenic	AA	0.232619	-0.342712	0.287115	3	NA	NA	NA	NA
acisoga	chr6: 132952009 -132956008	6	132953675	rs148894235	T	G	intergenic	AA	0.233306	0.0903863	0.0758347	42	0.931968	-0.0440319	0.515784	1
acisoga	chr6: 132952009 -132956008	6	132953185	6:132953185	C	A	intergenic	AA	0.252108	0.402617	0.351556	2	NA	NA	NA	NA
acisoga	chr6: 132952009 -132956008	6	132954240	rs12333013	T	C	intergenic	AA	0.270118	-0.547566	0.496527	1	NA	NA	NA	NA
acisoga	chr6: 132952009 -132956008	6	132953228	6:132953228	C	G	intergenic	AA	0.286659	-0.374609	0.351587	2	NA	NA	NA	NA
acisoga	chr6: 132952009 -132956008	6	132952642	rs73775154	C	T	intergenic	AA	0.315027	0.0444416	0.0442324	130	NA	NA	NA	NA
acisoga	chr6: 132952009 -132956008	6	132954667	rs142975534	C	A	intergenic	AA	0.351225	-0.327431	0.35124	2	NA	NA	NA	NA
acisoga	chr6: 132952009 -132956008	6	132954739	rs544436751	T	A	intergenic	AA	0.351225	-0.327431	0.35124	2	NA	NA	NA	NA
acisoga	chr6: 132952009 -132956008	6	132954461	rs528216721	G	A	intergenic	AA	0.35141	0.154903	0.16623	9	NA	NA	NA	NA
acisoga	chr6: 132952009 -132956008	6	132954598	6:132954598	G	A	intergenic	AA	0.37866	0.436911	0.496282	1	NA	NA	NA	NA
acisoga	chr6: 132952009 -132956008	6	132954919	rs79920187	G	A	intergenic	AA	0.378993	-0.113513	0.129028	15	NA	NA	NA	NA
acisoga	chr6: 132952009 -132956008	6	132955537	rs149418027	C	T	intergenic	AA	0.378993	-0.113513	0.129028	15	NA	NA	NA	NA
acisoga	chr6: 132952009 -132956008	6	132955722	rs116776392	A	T	intergenic	AA	0.40296	0.0453824	0.0542628	84	NA	NA	NA	NA
acisoga	chr6: 132952009 -132956008	6	132954629	6:132954629	A	G	intergenic	AA	0.432986	0.389597	0.496876	1	NA	NA	NA	NA
acisoga	chr6: 132952009 -132956008	6	132954749	6:132954749	G	A	intergenic	AA	0.4536	0.373134	0.497892	1	NA	NA	NA	NA
acisoga	chr6: 132952009 -132956008	6	132952492	rs79405637	T	A	intergenic	AA	0.457058	0.0777205	0.104505	23	5.52e-09	-0.405066	0.069471	57
acisoga	chr6: 132952009 -132956008	6	132952722	rs76297575	G	C	intergenic	AA	0.457058	0.0777205	0.104505	23	5.52e-09	-0.405066	0.069471	57
acisoga	chr6: 132952009 -132956008	6	132952894	rs77811807	G	A	intergenic	AA	0.457058	0.0777205	0.104505	23	2.03e-08	-0.386462	0.0688983	58
acisoga	chr6: 132952009 -132956008	6	132954755	rs554719696	A	G	intergenic	AA	0.481039	0.349986	0.496692	1	NA	NA	NA	NA
acisoga	chr6: 132952009 -132956008	6	132955826	rs73775155	C	T	intergenic	AA	0.547601	0.0355431	0.0591046	74	NA	NA	NA	NA
acisoga	chr6: 132952009 -132956008	6	132953618	rs112505540	G	A	intergenic	AA	0.550376	-0.031276	0.0523714	89	NA	NA	NA	NA
acisoga	chr6: 132952009 -132956008	6	132953167	rs577981710	A	T	intergenic	AA	0.567633	0.201478	0.352517	2	0.350333	0.480573	0.514563	1
acisoga	chr6: 132952009 -132956008	6	132954255	6:132954255	G	T	intergenic	AA	0.584423	0.192336	0.351662	2	NA	NA	NA	NA
acisoga	chr6: 132952009 -132956008	6	132952387	6:132952387	G	A	intergenic	AA	0.589779	0.268118	0.497292	1	NA	NA	NA	NA
acisoga	chr6: 132952009 -132956008	6	132954419	6:132954419	C	T	intergenic	AA	0.594461	0.187247	0.351715	2	NA	NA	NA	NA
acisoga	chr6: 132952009 -132956008	6	132953846	6:132953846	C	T	intergenic	AA	0.607101	0.255526	0.496923	1	NA	NA	NA	NA
acisoga	chr6: 132952009 -132956008	6	132954294	rs141957332	G	A	intergenic	AA	0.63655	0.0472703	0.100037	25	NA	NA	NA	NA
acisoga	chr6: 132952009 -132956008	6	132952559	6:132952559	T	C	intergenic	AA	0.66467	0.215346	0.49679	1	NA	NA	NA	NA
acisoga	chr6: 132952009 -132956008	6	132955591	6:132955591	C	T	intergenic	AA	0.673459	-0.209211	0.49646	1	0.210768	0.643792	0.514435	1
acisoga	chr6: 132952009 -132956008	6	132952122	6:132952122	C	T	intergenic	AA	0.691295	-0.197122	0.496405	1	NA	NA	NA	NA
acisoga	chr6: 132952009 -132956008	6	132954269	6:132954269	C	T	intergenic	AA	0.7018	0.190415	0.497308	1	NA	NA	NA	NA
acisoga	chr6: 132952009 -132956008	6	132954071	6:132954071	A	T	intergenic	AA	0.718383	-0.179444	0.497597	1	NA	NA	NA	NA
acisoga	chr6: 132952009 -132956008	6	132955726	rs144837446	A	G	intergenic	AA	0.719467	0.103175	0.287258	3	NA	NA	NA	NA
acisoga	chr6: 132952009 -132956008	6	132952077	rs146160951	G	A	intergenic	AA	0.722576	-0.176422	0.496937	1	0.074619	-0.916147	0.513881	1
acisoga	chr6: 132952009 -132956008	6	132954660	rs183985882	C	T	intergenic	AA	0.739287	0.0739994	0.222356	5	0.53651	-0.106223	0.171855	9
acisoga	chr6: 132952009 -132956008	6	132952512	rs556357840	T	C	intergenic	AA	0.745253	-0.161425	0.496836	1	0.501537	-0.173311	0.257875	4
acisoga	chr6: 132952009 -132956008	6	132952165	rs148789215	T	A	intergenic	AA	0.775766	-0.0536716	0.188427	7	0.845772	-0.0201623	0.103654	25
acisoga	chr6: 132952009 -132956008	6	132953184	rs73555897	A	G	intergenic	AA	0.776624	0.0576082	0.203045	6	NA	NA	NA	NA
acisoga	chr6: 132952009 -132956008	6	132953538	rs369066378	G	T	intergenic	AA	0.780036	0.138782	0.496942	1	NA	NA	NA	NA
acisoga	chr6: 132952009 -132956008	6	132953271	rs559997817	A	C	intergenic	AA	0.784971	-0.0678693	0.248745	4	NA	NA	NA	NA
acisoga	chr6: 132952009 -132956008	6	132954049	rs565669883	T	C	intergenic	AA	0.801784	0.124728	0.496847	1	NA	NA	NA	NA
acisoga	chr6: 132952009 -132956008	6	132953098	6:132953098	C	T	intergenic	AA	0.828161	0.107817	0.496714	1	NA	NA	NA	NA
acisoga	chr6: 132952009 -132956008	6	132954217	6:132954217	G	A	intergenic	AA	0.881602	0.0304011	0.204118	6	NA	NA	NA	NA
acisoga	chr6: 132952009 -132956008	6	132954987	rs558664367	T	A	intergenic	AA	0.882366	0.0519682	0.351207	2	0.829059	-0.0788042	0.364989	2
acisoga	chr6: 132952009 -132956008	6	132953206	rs147586108	C	A	intergenic	AA	0.908743	0.0233092	0.203353	6	NA	NA	NA	NA
acisoga	chr6: 132952009 -132956008	6	132952288	6:132952288	C	T	intergenic	AA	0.919372	-0.0502821	0.496737	1	NA	NA	NA	NA
acisoga	chr6: 132952009 -132956008	6	132953804	rs370982072	G	T	intergenic	AA	0.931038	-0.0162952	0.188299	7	NA	NA	NA	NA
acisoga	chr6: 132952009 -132956008	6	132955562	rs548231345	G	A	intergenic	AA	0.966391	-0.00855846	0.203117	6	NA	NA	NA	NA
acisoga	chr6: 132952009 -132956008	6	132955909	rs560307680	G	C	intergenic	AA	0.993547	0.00401869	0.496856	1	0.754278	-0.092979	0.297054	3
acisoga	chr6: 132952009 -132956008	6	132952634	rs9483489	G	A	intergenic	AA	NA	NA	NA	NA	0.00180677	-0.537364	0.172216	9
acisoga	chr6: 132952009 -132956008	6	132953575	rs565886093	G	A	intergenic	AA	NA	NA	NA	NA	0.0657351	0.946701	0.514448	1
acisoga	chr6: 132952009 -132956008	6	132953282	6:132953282	C	A	intergenic	AA	NA	NA	NA	NA	0.126992	-0.784802	0.514263	1
acisoga	chr6: 132952009 -132956008	6	132952430	rs574126946	G	T	intergenic	AA	NA	NA	NA	NA	0.371119	0.460289	0.514646	1
acisoga	chr6: 132952009 -132956008	6	132955154	6:132955154	G	A	intergenic	AA	NA	NA	NA	NA	0.38269	-0.449832	0.515301	1
acisoga	chr6: 132952009 -132956008	6	132955802	rs139497173	A	C	intergenic	AA	NA	NA	NA	NA	0.398479	-0.307296	0.363948	2
acisoga	chr6: 132952009 -132956008	6	132954881	rs150657787	A	G	intergenic	AA	NA	NA	NA	NA	0.433223	0.152995	0.195224	7
acisoga	chr6: 132952009 -132956008	6	132953579	rs12663788	A	T	intergenic	AA	NA	NA	NA	NA	0.49108	0.0313392	0.045512	129
acisoga	chr6: 132952009 -132956008	6	132954867	rs72989615	G	A	intergenic	AA	NA	NA	NA	NA	0.49108	0.0313392	0.045512	129
acisoga	chr6: 132952009 -132956008	6	132955107	rs543375910	A	G	intergenic	AA	NA	NA	NA	NA	0.497624	0.142595	0.210244	6
acisoga	chr6: 132952009 -132956008	6	132953097	rs76663967	C	T	intergenic	AA	NA	NA	NA	NA	0.532973	-0.185965	0.298272	3
acisoga	chr6: 132952009 -132956008	6	132952859	rs117498446	A	G	intergenic	AA	NA	NA	NA	NA	0.568468	0.131205	0.230059	5
acisoga	chr6: 132952009 -132956008	6	132954826	6:132954826	A	G	intergenic	AA	NA	NA	NA	NA	0.6168	0.257963	0.515523	1
acisoga	chr6: 132952009 -132956008	6	132952157	6:132952157	T	C	intergenic	AA	NA	NA	NA	NA	0.661261	-0.225321	0.514228	1
acisoga	chr6: 132952009 -132956008	6	132953267	6:132953267	G	A	intergenic	AA	NA	NA	NA	NA	0.703983	0.195395	0.514264	1
acisoga	chr6: 132952009 -132956008	6	132955679	6:132955679	A	G	intergenic	AA	NA	NA	NA	NA	0.725197	-0.181092	0.515165	1
acisoga	chr6: 132952009 -132956008	6	132954619	rs9321358	A	G	intergenic	AA	NA	NA	NA	NA	0.748874	-0.0187376	0.0585323	82
acisoga	chr6: 132952009 -132956008	6	132952826	rs9389018	A	G	intergenic	AA	NA	NA	NA	NA	0.753556	-0.01827	0.0581931	83
acisoga	chr6: 132952009 -132956008	6	132952062	6:132952062	A	G	intergenic	AA	NA	NA	NA	NA	0.834841	-0.107197	0.514141	1
acisoga	chr6: 132952009 -132956008	6	132952321	rs575792560	C	A	intergenic	AA	NA	NA	NA	NA	0.972318	0.0180422	0.519926	1
acisoga	chr6: 132952009 -132956008	6	132952861	6:132952861	A	G	intergenic	AA	NA	NA	NA	NA	0.972318	0.0180422	0.519926	1

## Sheet: Table S4
Table S4. Significant gene-based T5 test in African-Americans and corresponding results in European Americans.
Traits	Gene	African-American ancestry					European ancestry
		cMAC	# SNV	p-value	Beta	SE	cMAC	# SNV	p-value	Beta	SE
dimethylglycine	DMGDH	96	30	3.2×10-31	0.64	0.05	73	20	8.1×10-12	0.39	0.06
N-acetylthreonine	ACY1	239	22	1.1×10-10	0.12	0.02	24	5	4.7×10-5	0.26	0.06
N-acetylalanine	ACY1	239	22	4.1×10-41	0.16	0.01	24	5	3.9×10-15	0.25	0.03
N-acetylalanine	USP7	18	13	8.6×10-9	0.24	0.04	7	5	0.91	0.01	0.06
asparagine	AGA	157	16	1.1×10-10	0.34	0.05	58	12	2.7×10-5	0.38	0.09
indolelactate	CCBL1	87	19	2.7×10-21	0.39	0.04	33	10	1.1×10-7	0.26	0.05
alpha-hydroxyisovalerate	HAO2	21	12	1.6×10-8	0.64	0.11	18	12	8.2×10-6	0.41	0.09
proline	PRODH	324	25	1.4×10-29	0.14	0.01	295	17	1.5×10-11	0.09	0.01
N6-acetyllysine	SLC1A2	12	10	8.0×10-9	0.48	0.08	5	5	0.91	0.01	0.11
glutarylcarnitine (C5)	GCDH	213	14	8.1×10-9	0.14	0.03	43	10	0.27	0.06	0.06
pipecolate	OLFM3	9	7	3.1×10-8	1.28	0.23	12	8	0.31	0.19	0.18
phenyllactate (PLA)	CCBL1	87	19	6.3×10-17	0.36	0.04	33	10	0.01	0.14	0.05
phenyllactate (PLA)	GOT2	180	14	1.3×10-10	0.19	0.03	67	7	0.99	0.0003	0.04
3-(4-hydroxyphenyl)lactate	CCBL1	87	19	2.1×10-16	0.27	0.03	33	10	0.004	0.15	0.05
kynurenine	IDO1	317	12	6.6×10-11	-0.07	0.01	7	7	0.08	-0.2	0.09
SNV refers to single nucleotide variant and cMAC indicates the cumulative minor allele count.

## Sheet: Table S5
Table S5. Gene-based T5 meta-analysis results among African and European Americans with p < 4e-6 and cMAC >=7
Traits	Gene	Meta-Analysis					African-American ancestry					European ancestry
		cMAC	# SNV	P	Beta	SE	cMAC	# SNV	P	Beta	SE	cMAC	# SNV	P	Beta	SE
acisoga	PAOX	373	29	1.38527e-06	0.123	0.025	283	24	4.07309e-05	0.118	0.029	90	8	0.0103627	0.139	0.054
alphahydroxyisovalerate	HAO2	39	20	4.31021e-13	0.528	0.073	21	12	1.54833e-08	0.644	0.114	18	12	8.23007e-06	0.414	0.093
asparagine	AGA	215	23	3.98637e-14	0.346	0.046	157	16	1.13226e-10	0.336	0.052	58	12	2.73598e-05	0.377	0.09
betaine	SLC6A12	100	25	1.43945e-07	0.139	0.026	64	18	3.36875e-05	0.135	0.033	36	12	0.00306092	0.133	0.045
creatine	SLC25A45	573	24	1.17283e-10	-0.083	0.013	413	20	0.000531574	-0.062	0.018	160	7	4.87864e-05	-0.158	0.039
dimethylglycine	DMGDH	169	46	2.88604e-39	0.518	0.04	96	30	3.23811e-31	0.638	0.055	73	20	8.11155e-12	0.389	0.057
glutarylcarnitine	GCDH	256	21	1.11337e-08	0.13	0.023	213	14	8.07996e-09	0.144	0.025	43	10	0.273837	0.061	0.056
glutarylcarnitine	ZNF829	72	22	2.32629e-06	-0.203	0.043	61	13	9.69731e-06	-0.206	0.047	11	9	0.095901	-0.183	0.11
histidine	HAL	341	40	1.68482e-09	0.093	0.015	295	25	0.000168382	0.047	0.012	46	22	0.00115101	0.119	0.037
hydroxybutyrate2	C20orf144	15	4	9.76659e-07	-0.919	0.188	5	3	3.65395e-06	-0.99	0.214	10	2	0.951354	0.008	0.125
hydroxyphenyllactate	CCBL1	120	24	2.42738e-17	0.24	0.028	87	19	2.0508e-16	0.275	0.033	33	10	0.0045046	0.151	0.053
indoleacetate	BEND7	100	32	1.60832e-06	0.273	0.057	79	19	3.4384e-05	0.262	0.063	21	15	0.0498288	0.23	0.117
indolelactate	CCBL1	120	24	1.23405e-26	0.339	0.032	87	19	2.71433e-21	0.39	0.041	33	10	1.14435e-07	0.265	0.05
isobutyrylcarnitine	ACAD8	116	18	1.08726e-11	0.313	0.046	42	9	0.00853296	0.189	0.072	74	10	2.85236e-11	0.4	0.06
isobutyrylcarnitine	SLC22A1	836	44	3.27324e-07	-0.069	0.014	605	31	0.00732599	-0.042	0.016	231	24	0.00112881	-0.112	0.034
isovalerylcarnitine	EHD2	47	20	1.5858e-06	-0.132	0.028	33	12	0.00463979	-0.21	0.074	14	9	0.189585	-0.141	0.108
kynurenine	IDO1	324	18	2.1739e-11	-0.069	0.01	317	12	6.58118e-11	-0.068	0.01	7	7	0.0753603	-0.155	0.087
methoxytyrosine	SLIT3	484	65	2.04672e-06	0.083	0.017	420	51	0.000598426	0.063	0.018	64	23	0.033416	0.067	0.032
N6acetyllysine	SLC1A2	17	15	3.34479e-06	0.305	0.066	12	10	8.04485e-09	0.476	0.083	5	5	0.915057	0.012	0.108
Nacetyl1methylhistidine	ALMS1	1748	216	9.01103e-09	-0.072	0.012	1430	156	4.63098e-05	-0.056	0.014	318	81	0.300392	-0.034	0.033
Nacetylalanine	ACY1	263	23	4.29989e-53	0.172	0.011	239	22	4.08077e-41	0.161	0.012	24	5	3.85608e-15	0.25	0.032
Nacetylalanine	USP7	25	17	2.2382e-06	0.162	0.034	18	13	8.57898e-09	0.244	0.042	7	5	0.910637	0.007	0.059
Nacetylthreonine	ACY1	263	23	2.34012e-13	0.13	0.018	239	22	1.12349e-10	0.119	0.018	24	5	4.70154e-05	0.259	0.064
Nmethylproline	DMGDH	169	46	2.16097e-06	0.361	0.076	96	30	0.00721598	0.306	0.114	73	20	7.56334e-05	0.407	0.103
ornithine	TRIM50	46	25	3.69202e-07	-0.228	0.045	24	14	0.00429237	-0.23	0.081	22	14	2.59363e-05	-0.226	0.054
pcresolsulfate	NMB	181	6	2.23499e-06	-1.272	0.269	178	5	0.862759	-0.01	0.061	3	2	0.00807446	-1.333	0.503
phenylalanine	PAH	170	33	1.54292e-06	0.058	0.012	128	14	0.0129288	0.035	0.014	42	23	1.26634e-07	0.126	0.024
phenyllactate	CCBL1	120	24	3.86995e-16	0.275	0.034	87	19	6.31451e-17	0.359	0.043	33	10	0.0109998	0.139	0.055
pipecolate	RHBDL3	21	7	1.66503e-06	0.721	0.151	20	6	2.02001e-06	0.737	0.155	1	1	0.459128	0.465	0.628
proline	PRODH	619	31	6.70414e-34	0.104	0.009	324	25	1.43465e-29	0.135	0.012	295	17	1.45138e-11	0.09	0.013
serotonin	MANEAL	88	13	7.50398e-07	-0.382	0.077	83	8	3.52555e-07	-0.403	0.079	5	5	0.949174	0.022	0.343
transurocanate	HAL	341	40	1.97743e-07	-0.191	0.037	295	25	0.0130268	-0.078	0.031	46	22	4.68747e-06	-0.335	0.073
tryptophan	CALN1	7	5	2.37565e-06	-0.281	0.06	4	4	8.77829e-05	-0.316	0.081	3	2	0.00689806	-0.239	0.088

## Sheet: Table S6
Table S6. Significant regulatory domain-based T5 test in African-Americans and corresponding results in European Americans
Traits	Gene	African-American ancestry					European ancestry
		cMAC	# SNV	p-value	Beta	SE	cMAC	# SNV	p-value	Beta	SE
N-acetylalanine	TWF2	335	33	3.9×10-9	0.06	0.009	205	24	0.65	-0.005	0.01
N-acetyl-1-methylhistidine	TPRKB	499	16	4.7×10-9	0.13	0.02	18	4	0.91	-0.02	0.14
SNV refers to single nucleotide variant and cMAC indicates the cumulative minor allele count

## Sheet: Table S7
Table S7. Regulatory motif-based T5 meta-analysis results among African and European Americans with p < 4e-6 and cMAC >= 7
Traits	Gene	Meta-Analysis					African-American ancestry					European ancestry
		cMAC	# SNV	P	Beta	SE	cMAC	# SNV	P	Beta	SE	cMAC	# SNV	P	Beta	SE
glutamate	HIST1H2BI	73	3	1.73442e-06	-0.103	0.021	38	3	0.000877541	-0.089	0.027	35	1	0.000406989	-0.127	0.036
Nacetyl1methylhistidine	TPRKB	517	16	8.01061e-09	0.129	0.022	499	16	4.67945e-09	0.132	0.023	18	4	0.909879	-0.016	0.142
Nacetylalanine	FBRS	806	63	9.96871e-07	-0.026	0.005	567	43	5.32988e-05	-0.025	0.006	239	31	0.00558216	-0.028	0.01

## Sheet: Table S8
Table S8. Significant sliding window-based T5 test in African-Americans and corresponding results in European Americans
Traits	Sliding window	African-American ancestry					European ancestry
	Chr:start-stop position (bp)	cMAC	# SNV	P	Beta	SE	cMAC	# SNV	P	Beta	SE
asparagine	chr4:178344119-178348118	615	55	1.1×10-11	0.12	0.02	143	34	0.001	0.14	0.04
N-acetyl-1-methylhistidine	chr2:73744005-73748004	933	45	1.6×10-15	0.12	0.02	156	20	0.0004	0.17	0.05
N-acetyl-1-methylhistidine	chr2:73614005-73618004	728	42	6.2×10-11	-0.11	0.01	336	38	0.005	-0.07	0.04
N-acetyl-1-methylhistidine	chr2:73900005-73904004	915	66	4.4×10-11	-0.09	0.01	229	36	0.86	0.007	0.04
acisoga	chr6:132952009-132956008	1504	73	9.4×10-10	0.06	0.01	764	37	0.0086	-0.04	0.01

## Sheet: Table S9
Table S9. Sliding window-based T5 meta-analysis results among African and European Americans with p < 4e-6 and cMAC >= 7.
Traits	Sliding window			Meta-Analysis					African-American ancestry					European ancestry
	Chr	Start position	Stop position	cMAC	# SNV	P	Beta	SE	cMAC	# SNV	P	Beta	SE	cMAC	# SNV	P	Beta	SE
acisoga	5	120876479	120880478	1507	66	9.92336e-07	0.049	0.01	1287	55	6.2255e-06	0.054	0.012	220	30	0.207492	0.039	0.031
acisoga	11	11383248	11387247	2138	78	3.49678e-06	0.028	0.006	1864	67	0.000117228	0.024	0.006	274	27	0.0847855	0.041	0.024
acisoga	14	52498060	52502059	1946	83	3.33179e-06	0.051	0.011	1637	66	0.00226815	0.032	0.011	309	38	0.0621543	0.053	0.028
alanine	1	88282150	88286149	1170	75	3.39065e-06	0.025	0.005	940	58	0.00134603	0.023	0.007	230	28	0.144337	0.022	0.015
alanine	1	241294150	241298149	1192	64	3.49948e-06	-0.027	0.006	940	52	2.16099e-06	-0.029	0.006	252	29	0.202724	-0.018	0.014
alanine	2	210740005	210744004	1086	65	2.35033e-06	-0.028	0.006	762	49	2.61251e-05	-0.027	0.007	324	33	0.0226336	-0.031	0.013
alanine	8	80280155	80284154	1331	79	1.58461e-06	0.012	0.002	564	52	0.0100881	0.017	0.007	767	65	0.515362	0.002	0.003
alanine	11	57733248	57737247	1207	74	1.84358e-07	-0.029	0.006	603	58	5.05661e-05	-0.035	0.009	604	41	0.0396581	-0.017	0.008
alanine	19	44302779	44306778	1720	74	3.68467e-06	-0.02	0.004	1497	65	0.00083833	-0.016	0.005	223	24	0.311986	-0.016	0.016
alanine	20	43774053	43778052	849	68	2.77276e-06	0.037	0.008	611	48	5.79907e-05	0.033	0.008	238	33	0.411808	0.008	0.01
alphahydroxyisovalerate	5	140490479	140494478	1844	81	2.69911e-06	0.03	0.006	1054	71	0.0279029	0.027	0.012	790	36	0.000596535	0.043	0.013
alphahydroxyisovalerate	6	39610009	39614008	1839	69	6.33534e-08	-0.056	0.01	1205	61	0.0245513	-0.032	0.014	634	32	1.80042e-05	-0.056	0.013
alphahydroxyisovalerate	7	33808041	33812040	1396	82	1.32938e-06	-0.048	0.01	933	63	0.000103976	-0.054	0.014	463	43	0.136125	-0.027	0.018
alphahydroxyisovalerate	10	78986462	78990461	1475	72	1.38109e-06	0.045	0.009	1140	57	1.89002e-07	0.049	0.009	335	31	0.464832	-0.01	0.014
alphahydroxyisovalerate	13	56606013	56610012	510	45	3.86793e-06	-0.105	0.023	428	28	0.0012406	-0.092	0.029	82	30	0.064709	-0.09	0.049
alphahydroxyisovalerate	15	61078075	61082074	1756	107	3.09007e-06	0.047	0.01	1135	89	0.00244141	0.037	0.012	621	41	2.13276e-06	0.064	0.013
aminobutyrate	7	105102041	105106040	2512	75	2.77541e-06	-0.025	0.005	1845	54	8.43581e-06	-0.024	0.005	667	46	0.773239	-0.002	0.008
aminobutyrate	9	1832025	1836024	2011	109	3.41166e-06	0.023	0.005	1372	83	1.72137e-06	0.028	0.006	639	54	0.528781	0.005	0.008
anthranilate	10	82458462	82462461	1024	66	3.73745e-06	0.058	0.013	568	45	0.00075273	0.065	0.019	456	34	0.00555319	0.048	0.017
anthranilate	15	66688075	66692074	2079	121	8.52663e-07	0.025	0.005	1701	93	0.000579007	0.033	0.009	378	57	0.118323	0.031	0.02
arginine	6	131610009	131614008	1358	89	3.45194e-06	-0.027	0.006	980	65	0.0246115	-0.025	0.011	378	44	0.476485	-0.007	0.01
arginine	7	74686041	74690040	11	1	2.26377e-08	-0.582	0.104	10	1	1.43742e-09	-0.742	0.123	1	1	0.394019	-0.168	0.197
arginine	11	84463248	84467247	1542	91	3.0235e-06	-0.021	0.004	1246	80	0.0413678	-0.012	0.006	296	44	2.77488e-05	-0.027	0.006
arginine	13	23578013	23582012	1633	77	3.12334e-06	-0.024	0.005	1412	59	0.00140259	-0.02	0.006	221	38	0.232683	-0.013	0.011
arginine	17	54346052	54350051	1255	84	3.19183e-06	-0.035	0.008	1076	64	0.000171576	-0.034	0.009	179	32	0.0764766	-0.026	0.015
arginine	17	69934052	69938051	1846	102	3.99001e-06	-0.018	0.004	1462	74	6.17549e-07	-0.042	0.008	384	55	0.663639	-0.004	0.009
arginine	19	7334779	7338778	349	13	4.57951e-07	0.069	0.014	199	12	0.248139	0.027	0.024	150	6	2.83759e-06	0.07	0.015
asparagine	1	79324150	79328149	2220	85	3.516e-06	0.039	0.008	1661	70	0.0102902	0.039	0.015	559	33	0.958055	0.002	0.031
asparagine	4	178338119	178342118	904	74	6.99222e-11	0.1	0.015	735	59	1.09831e-08	0.111	0.019	169	36	0.0380903	0.07	0.034
asparagine	4	178340119	178344118	965	65	8.09854e-08	0.072	0.013	822	52	1.84801e-06	0.086	0.018	143	34	0.00118363	0.141	0.043
asparagine	4	167536119	167540118	2557	68	1.77565e-06	-0.031	0.007	1554	54	0.000857196	-0.029	0.009	1003	39	0.000557073	-0.035	0.01
asparagine	4	167538119	167542118	1828	69	3.70317e-06	-0.044	0.009	1105	54	0.00120772	-0.049	0.015	723	35	0.000760868	-0.051	0.015
asparagine	8	6832155	6836154	1543	37	3.52275e-06	0.054	0.012	902	34	0.000806212	0.054	0.016	641	19	0.00134361	0.054	0.017
asparagine	10	110518462	110522461	1192	76	2.02079e-06	-0.076	0.016	886	58	0.000326029	-0.065	0.018	306	38	0.189189	-0.04	0.031
asparagine	11	89233248	89237247	814	60	2.55232e-06	-0.099	0.021	629	41	3.58329e-06	-0.11	0.024	185	27	0.197494	-0.058	0.045
asparagine	14	100630060	100634059	2531	86	1.46762e-06	0.068	0.014	1567	69	0.0657907	0.029	0.016	964	45	0.00154732	0.057	0.018
asparagine	20	33974053	33978052	1415	65	2.80508e-06	-0.043	0.009	1280	56	7.92136e-05	-0.037	0.009	135	33	0.0227975	-0.121	0.053
aspartate	4	178412119	178416118	521	49	1.25294e-06	-0.042	0.009	444	31	6.20077e-07	-0.045	0.009	77	26	0.944856	0.002	0.032
aspartate	5	93730479	93734478	614	54	3.48687e-07	-0.035	0.007	469	40	0.0352133	-0.024	0.011	145	22	0.0122135	-0.059	0.024
aspartate	7	147470041	147474040	1733	70	2.66748e-08	-0.025	0.005	1087	56	9.4456e-07	-0.027	0.005	646	40	0.0151866	-0.02	0.008
aspartate	7	147442041	147446040	1104	93	7.03265e-07	-0.025	0.005	699	81	4.58122e-07	-0.032	0.006	405	58	0.256398	-0.009	0.008
aspartate	7	147444041	147448040	1364	93	1.74284e-06	-0.017	0.004	1032	85	4.37996e-06	-0.02	0.004	332	56	0.242435	-0.008	0.007
aspartate	7	147468041	147472040	2372	83	2.19624e-06	-0.015	0.003	1726	72	2.22869e-05	-0.015	0.004	646	46	0.0510163	-0.011	0.006
aspartate	7	14180041	14184040	1751	89	2.23826e-06	-0.024	0.005	1398	70	0.0438008	-0.01	0.005	353	39	0.00155118	-0.051	0.016
aspartate	8	122014155	122018154	2091	96	1.0765e-06	-0.02	0.004	1362	83	3.05881e-05	-0.019	0.005	729	29	0.229508	-0.009	0.008
aspartate	10	44462462	44466461	2494	87	6.33803e-07	-0.022	0.004	1514	70	0.00169861	-0.016	0.005	980	44	0.0828506	-0.012	0.007
aspartate	12	14918076	14922075	1264	67	2.57516e-06	0.019	0.004	1128	52	0.000665751	0.022	0.006	136	23	0.393761	0.02	0.024
aspartate	12	14916076	14920075	1185	56	3.52016e-06	0.021	0.004	1034	39	0.0143698	0.015	0.006	151	26	0.179982	0.032	0.024
aspartate	13	43810013	43814012	755	61	8.92121e-08	-0.039	0.007	668	48	7.5989e-08	-0.043	0.008	87	19	0.146349	0.047	0.032
aspartate	13	20740013	20744012	1353	72	2.23547e-06	0.026	0.006	1016	53	0.000118658	0.028	0.007	337	37	0.147011	0.022	0.015
aspartate	22	22528159	22532158	856	57	3.11611e-06	-0.029	0.006	782	48	0.0609824	-0.015	0.008	74	18	0.747695	-0.011	0.033
betahydroxyisovalerate	1	109850150	109854149	736	79	1.27479e-06	0.031	0.006	566	56	3.69004e-05	0.045	0.011	170	34	0.317094	0.026	0.026
betahydroxyisovalerate	1	171238150	171242149	1759	77	1.91501e-06	-0.023	0.005	1395	56	0.0174579	-0.014	0.006	364	39	0.121616	-0.024	0.015
betahydroxyisovalerate	1	217990150	217994149	1429	72	3.66256e-06	0.036	0.008	925	57	0.000681369	0.03	0.009	504	32	0.0771575	0.029	0.017
betahydroxyisovalerate	7	135478041	135482040	1401	78	2.31678e-06	0.029	0.006	982	68	4.84697e-05	0.026	0.006	419	26	0.235737	0.016	0.014
betahydroxyisovalerate	12	32524076	32528075	891	55	3.90176e-06	0.029	0.006	617	48	0.0175956	0.024	0.01	274	22	0.0149633	0.052	0.022
betahydroxyisovalerate	15	71438075	71442074	964	77	2.68172e-06	0.032	0.007	810	63	1.43446e-06	0.041	0.009	154	25	0.464042	0.021	0.029
betahydroxyisovalerate	17	44726052	44730051	286	6	3.27318e-06	0.091	0.02	284	5	6.11308e-06	0.089	0.02	2	2	0.0660402	0.459	0.25
betahydroxyisovaleroylcarnitine	8	145108155	145112154	1242	97	8.83388e-07	-0.043	0.009	935	76	0.000431832	-0.038	0.011	307	42	0.094637	-0.015	0.009
betaine	1	227834150	227838149	991	59	3.42396e-06	-0.026	0.006	881	44	4.37599e-06	-0.045	0.01	110	23	0.786929	0.006	0.024
betaine	2	199576005	199580004	537	75	2.66331e-06	-0.039	0.008	428	59	9.0719e-05	-0.047	0.012	109	34	0.243472	-0.03	0.026
betaine	2	197734005	197738004	847	60	3.94338e-06	0.035	0.008	651	47	1.24808e-05	0.039	0.009	196	28	0.0756861	0.028	0.016
betaine	3	47670044	47674043	1260	75	2.61627e-07	-0.035	0.007	959	56	0.000322117	-0.03	0.008	301	39	0.00774155	-0.04	0.015
betaine	7	20778041	20782040	1235	86	1.456e-06	-0.03	0.006	945	66	0.000889122	-0.023	0.007	290	40	2.6804e-05	-0.06	0.014
betaine	9	124448025	124452024	1478	77	2.94151e-06	0.031	0.007	1052	65	0.000221251	0.027	0.007	426	27	0.0126285	0.019	0.008
betaine	10	82686462	82690461	1064	61	2.82567e-06	0.032	0.007	909	53	0.0040598	0.026	0.009	155	23	0.226467	0.027	0.022
betaine	12	41766076	41770075	1616	91	1.97217e-06	-0.018	0.004	1290	71	0.00162533	-0.017	0.005	326	39	0.169332	-0.015	0.011
betaine	14	78992060	78996059	958	69	5.15781e-07	-0.028	0.006	738	58	2.44429e-05	-0.028	0.007	220	30	0.979561	0	0.018
betaine	16	65500006	65504005	1477	67	3.16307e-06	0.022	0.005	760	50	0.318452	0.009	0.009	717	33	0.125172	0.012	0.008
betaine	17	31076052	31080051	850	55	7.29321e-07	0.045	0.009	610	43	0.000376262	0.03	0.008	240	26	0.0358769	0.034	0.016
citrulline	7	113878041	113882040	2076	51	2.63097e-06	0.03	0.006	1058	39	2.29403e-06	0.031	0.007	1018	30	0.634431	-0.002	0.004
citrulline	8	61020155	61024154	1464	74	8.73859e-08	-0.041	0.008	1210	62	0.000676486	-0.021	0.006	254	31	0.00984509	-0.045	0.017
citrulline	8	135606155	135610154	542	61	4.12372e-07	0.06	0.012	415	51	1.87624e-05	0.058	0.013	127	19	0.00297555	0.073	0.025
citrulline	8	61014155	61018154	1396	69	1.81893e-06	-0.036	0.008	1221	50	0.0532619	-0.009	0.005	175	38	0.000515112	-0.074	0.021
citrulline	9	40512025	40516024	669	20	6.71912e-08	-0.057	0.011	434	20	0.000140754	-0.048	0.013	235	8	5.86281e-05	-0.076	0.019
citrulline	9	77296025	77300024	1658	91	1.05277e-06	-0.013	0.003	1466	68	0.000178801	-0.02	0.005	192	42	0.00382734	-0.055	0.019
creatine	2	134456005	134460004	1178	93	1.13821e-06	0.024	0.005	1028	70	1.02067e-06	0.027	0.006	150	35	0.902786	0.004	0.032
creatine	2	147046005	147050004	653	66	2.60726e-06	-0.062	0.013	435	52	0.000140276	-0.057	0.015	218	31	0.0122665	-0.071	0.028
creatine	6	18126009	18130008	2019	78	4.72817e-07	0.025	0.005	1245	62	5.9784e-06	0.031	0.007	774	42	0.564087	0.006	0.01
creatine	6	18128009	18132008	1970	81	7.63814e-07	0.034	0.007	1188	65	1.24084e-06	0.036	0.007	782	40	0.272357	0.011	0.01
creatine	6	43228009	43232008	1315	71	3.47119e-06	0.036	0.008	837	56	5.83174e-05	0.035	0.009	478	35	0.102066	0.032	0.019
creatine	7	11764041	11768040	1382	80	2.06328e-06	0.039	0.008	1291	66	0.0136054	0.018	0.007	91	29	0.21641	0.053	0.043
creatine	12	95148076	95152075	1378	78	3.18028e-06	0.035	0.008	1071	64	0.00121803	0.029	0.009	307	32	0.502923	0.014	0.021
creatine	15	41948075	41952074	850	83	3.02079e-06	0.05	0.011	591	59	8.67787e-05	0.054	0.014	259	34	0.138318	0.034	0.023
creatinine	3	25624044	25628043	2711	103	2.59673e-06	0.02	0.004	1858	77	0.00066639	0.015	0.004	853	56	0.0181645	0.032	0.014
creatinine	7	29240041	29244040	1037	73	9.39765e-07	-0.036	0.007	794	57	5.64789e-05	-0.031	0.008	243	26	0.496739	-0.02	0.03
creatinine	10	59360462	59364461	1022	50	1.87303e-06	0.04	0.008	745	37	0.00120609	0.029	0.009	277	28	0.000412088	0.076	0.022
creatinine	12	9298076	9302075	672	53	9.78191e-07	-0.045	0.009	554	39	1.1712e-06	-0.046	0.009	118	23	0.456804	-0.028	0.038
dimethylglycine	5	78304479	78308478	767	58	6.62883e-07	-0.075	0.015	546	40	0.0502307	-0.045	0.023	221	33	0.0323615	-0.073	0.034
dimethylglycine	7	99610041	99614040	504	63	1.07715e-06	0.076	0.016	385	47	0.000196699	0.076	0.02	119	32	0.0283687	0.073	0.033
dimethylglycine	7	140184041	140188040	2052	87	2.70528e-06	-0.024	0.005	1724	74	7.3934e-06	-0.024	0.005	328	30	0.569651	-0.016	0.028
dimethylglycine	7	140186041	140190040	2986	91	3.71901e-06	-0.017	0.004	2285	67	8.06759e-06	-0.017	0.004	701	48	0.0850685	-0.017	0.01
dimethylglycine	10	55620462	55624461	1184	63	2.48123e-06	-0.065	0.014	832	52	0.00105273	-0.054	0.017	352	27	0.211682	-0.028	0.023
dimethylglycine	10	14638462	14642461	2344	112	2.98558e-06	-0.035	0.007	1673	93	0.000362262	-0.036	0.01	671	47	0.00432891	-0.027	0.009
glutamate	1	168206150	168210149	1561	72	3.02429e-06	-0.015	0.003	1463	56	1.35705e-05	-0.014	0.003	98	30	0.0169616	-0.05	0.021
glutamate	1	69618150	69622149	815	73	3.58947e-06	-0.015	0.003	592	57	3.58067e-05	-0.019	0.005	223	32	0.273092	-0.013	0.012
glutamate	3	167256044	167260043	1037	52	3.66713e-06	-0.021	0.005	648	39	7.87251e-05	-0.021	0.005	389	25	0.0194418	-0.026	0.011
glutamate	4	138256119	138260118	1701	93	2.93159e-06	0.019	0.004	902	70	0.000837888	0.017	0.005	799	46	0.0179252	0.013	0.005
glutamate	8	110608155	110612154	976	63	3.3406e-06	0.024	0.005	754	43	0.0014381	0.019	0.006	222	31	0.251279	0.015	0.013
glutamate	9	134358025	134362024	1294	85	2.29745e-06	-0.021	0.004	946	63	0.000156135	-0.02	0.005	348	39	0.36032	-0.011	0.012
glutamate	14	52052060	52056059	2451	71	2.9898e-06	-0.014	0.003	1268	63	8.37492e-05	-0.014	0.004	1183	29	0.08387	-0.007	0.004
glutamate	18	14626090	14630089	1901	68	2.99039e-06	-0.01	0.002	1684	59	0.000131476	-0.01	0.003	217	27	0.0260076	-0.026	0.012
glutamate	22	24870159	24874158	943	52	8.55215e-07	0.028	0.006	666	45	0.000190553	0.023	0.006	277	28	0.00431666	0.029	0.01
glutarate	1	239198150	239202149	1141	80	4.91829e-08	-0.045	0.008	786	66	0.0118785	-0.04	0.016	355	39	8.95642e-07	-0.048	0.01
glutarate	1	239244150	239248149	934	80	4.48016e-07	-0.049	0.01	547	67	0.110429	-0.034	0.021	387	33	2.10952e-05	-0.048	0.011
glutarate	1	239118150	239122149	1156	70	5.6017e-07	-0.039	0.008	928	58	0.26907	-0.014	0.013	228	30	2.83931e-08	-0.055	0.01
glutarate	1	239054150	239058149	1748	77	7.98226e-07	-0.029	0.006	1087	70	0.15382	-0.013	0.009	661	37	4.46689e-07	-0.034	0.007
glutarate	1	239188150	239192149	661	62	1.54293e-06	-0.075	0.016	569	50	0.0528594	-0.038	0.02	92	28	7.6511e-07	-0.123	0.025
glutarate	1	239040150	239044149	1058	66	1.96388e-06	-0.037	0.008	680	53	0.235762	-0.021	0.018	378	31	7.3038e-07	-0.046	0.009
glutarate	3	184798044	184802043	1000	78	1.77346e-06	-0.062	0.013	821	56	0.00137002	-0.054	0.017	179	32	0.00629217	-0.064	0.023
glutarate	5	134650479	134654478	1595	79	1.58346e-06	0.038	0.008	1239	60	0.00082996	0.041	0.012	356	37	0.0807313	0.025	0.015
glutarate	6	68308009	68312008	1449	63	6.2899e-07	-0.049	0.01	882	47	0.000360895	-0.052	0.014	567	30	0.00558943	-0.021	0.008
glutarate	7	15810041	15814040	1166	83	3.08755e-07	-0.057	0.011	952	62	2.11136e-05	-0.074	0.017	214	44	0.00961253	-0.047	0.018
glutarate	7	15808041	15812040	1653	76	9.45452e-07	-0.035	0.007	1542	65	2.2146e-05	-0.036	0.008	111	31	0.0158253	-0.068	0.028
glutarate	7	37838041	37842040	1681	72	1.26308e-06	-0.047	0.01	1170	64	0.000713288	-0.045	0.013	511	38	0.00845234	-0.022	0.008
glutarate	7	37864041	37868040	2001	75	3.13035e-06	-0.031	0.007	1570	58	2.51758e-05	-0.039	0.009	431	40	0.0179173	-0.027	0.011
glutarate	8	51336155	51340154	1515	75	6.7219e-08	-0.046	0.008	1323	60	6.37201e-06	-0.044	0.01	192	36	0.02858	-0.044	0.02
glutarate	8	27288155	27292154	1190	90	4.61918e-07	-0.082	0.016	1039	74	0.277855	-0.011	0.01	151	34	0.000111024	-0.097	0.025
glutarate	8	112864155	112868154	855	71	2.34627e-06	-0.028	0.006	727	52	3.52192e-06	-0.029	0.006	128	30	0.429931	-0.021	0.027
glutarate	8	112866155	112870154	937	78	2.39008e-06	-0.025	0.005	807	57	5.88822e-06	-0.025	0.006	130	34	0.0218253	-0.057	0.025
glutarate	9	70866025	70870024	858	12	1.16946e-06	-0.047	0.01	629	12	0.327145	-0.015	0.015	229	9	7.58146e-07	-0.066	0.013
glutarate	9	80070025	80074024	1223	77	1.60142e-06	-0.05	0.01	976	60	0.00322676	-0.046	0.015	247	34	0.00812791	-0.042	0.016
glutarate	11	19437248	19441247	1453	100	3.21837e-06	-0.051	0.011	1184	84	0.142938	-0.021	0.014	269	44	1.49218e-06	-0.076	0.016
glutarylcarnitine	1	94454150	94458149	2086	80	2.51403e-06	0.034	0.007	871	58	3.27611e-05	0.033	0.008	1215	54	0.469359	0.004	0.006
glutarylcarnitine	4	169992119	169996118	1252	66	1.39453e-06	0.036	0.007	1000	57	0.000161771	0.039	0.01	252	25	0.655337	0.009	0.021
glutarylcarnitine	8	91414155	91418154	1327	77	3.73924e-06	0.033	0.007	1103	58	2.90519e-05	0.034	0.008	224	44	0.290009	0.02	0.019
glutarylcarnitine	10	25588462	25592461	2388	72	3.72563e-07	-0.026	0.005	1494	53	3.11254e-06	-0.037	0.008	894	41	0.00711343	-0.02	0.007
glutarylcarnitine	11	7017248	7021247	970	49	2.23633e-07	0.057	0.011	522	41	2.729e-07	0.062	0.012	448	30	0.300458	0.012	0.012
glutarylcarnitine	14	27242060	27246059	1138	62	3.95378e-06	0.036	0.008	764	48	0.00259743	0.03	0.01	374	24	0.0593733	0.037	0.02
glutarylcarnitine	19	38364779	38368778	1179	68	3.52046e-08	-0.061	0.011	956	58	3.09706e-09	-0.074	0.012	223	21	0.581651	-0.013	0.024
glutarylcarnitine	19	38362779	38366778	1011	73	3.89541e-07	-0.053	0.01	939	56	1.57331e-06	-0.051	0.011	72	26	0.0870664	-0.073	0.042
glutarylcarnitine	19	13054779	13058778	938	72	8.14563e-07	-0.045	0.009	523	54	0.00161347	-0.044	0.014	415	36	0.001176	-0.049	0.015
glutarylcarnitine	19	13044779	13048778	1150	73	3.22703e-06	-0.04	0.008	976	50	0.0298601	-0.022	0.01	174	44	0.0295861	-0.055	0.025
glutarylcarnitine	19	38430779	38434778	1490	85	3.75002e-06	-0.045	0.01	1045	69	0.000183426	-0.04	0.011	445	39	0.0330218	-0.035	0.016
glutarylcarnitine	21	40195243	40199242	821	59	3.16367e-06	-0.046	0.01	719	40	3.21472e-06	-0.048	0.01	102	28	0.499852	-0.024	0.035
glycine	2	211560005	211564004	1802	62	3.56215e-06	-0.017	0.004	1493	51	0.00651445	-0.014	0.005	309	22	0.0265938	-0.026	0.012
glycine	3	165654044	165658043	1302	77	2.00355e-06	0.035	0.007	893	57	0.00145699	0.029	0.009	409	43	0.00141078	0.047	0.015
glycine	4	47406119	47410118	1128	56	3.70262e-06	0.033	0.007	990	50	3.51275e-05	0.03	0.007	138	20	0.228156	0.03	0.024
glycine	16	81088006	81092005	2539	113	2.2958e-06	-0.018	0.004	2144	93	0.000314131	-0.016	0.004	395	60	0.244267	-0.008	0.007
guanidinobutanoate	17	69510052	69514051	1548	90	3.93762e-06	-0.033	0.007	1209	78	1.14573e-07	-0.041	0.008	339	28	0.613868	0.009	0.018
guanidinobutanoate	19	27782779	27786778	5882	174	1.53142e-06	0.012	0.002	3946	153	0.00130935	0.009	0.003	1936	93	0.00085178	0.015	0.005
histidine	2	151812005	151816004	1599	100	4.45884e-08	-0.014	0.003	1291	76	0.00174722	-0.014	0.005	308	48	0.495188	-0.009	0.013
histidine	2	151828005	151832004	481	51	5.81417e-08	-0.02	0.004	370	37	0.00160355	-0.026	0.008	111	20	0.172184	-0.032	0.024
histidine	8	420155	424154	2787	165	3.54908e-07	-0.011	0.002	2389	138	1.05007e-06	-0.012	0.002	398	54	0.202398	-0.013	0.01
homocitrulline	1	28694150	28698149	853	68	3.2638e-07	0.078	0.015	585	47	0.0498169	0.041	0.021	268	35	0.000284689	0.084	0.023
homocitrulline	2	21466005	21470004	2130	60	3.88383e-06	0.051	0.011	894	47	5.40434e-05	0.05	0.012	1236	38	0.0132074	0.011	0.005
homocitrulline	5	139780479	139784478	819	60	2.10414e-06	-0.081	0.017	692	47	0.000815649	-0.06	0.018	127	20	0.0507068	-0.07	0.036
homocitrulline	9	83370025	83374024	3949	91	3.40228e-06	-0.021	0.005	2748	76	0.000862157	-0.026	0.008	1201	55	0.000841467	-0.025	0.008
homocitrulline	10	108222462	108226461	1283	84	1.62813e-06	-0.039	0.008	518	64	0.0677813	-0.032	0.018	765	45	9.86367e-08	-0.052	0.01
homocitrulline	11	61685248	61689247	1809	90	6.1241e-07	-0.039	0.008	1436	70	5.4397e-05	-0.039	0.01	373	40	0.152774	-0.026	0.018
hydroxybutyrate2	5	123958479	123962478	1307	76	3.5948e-06	-0.052	0.011	985	64	0.00286879	-0.029	0.01	322	32	0.165719	-0.029	0.021
hydroxybutyrate2	9	13994025	13998024	1819	112	1.16305e-06	0.043	0.009	1275	85	0.000190089	0.044	0.012	544	55	0.0583234	0.028	0.015
hydroxybutyrate2	9	80066025	80070024	2573	76	1.65342e-06	0.04	0.008	1924	58	0.0998192	0.015	0.009	649	39	0.000957251	0.048	0.014
hydroxybutyrate2	10	38398462	38402461	2208	74	6.78859e-07	-0.02	0.004	1603	56	3.14341e-05	-0.029	0.007	605	35	0.0215326	-0.023	0.01
hydroxybutyrate2	10	38400462	38404461	2094	55	1.88258e-06	-0.021	0.004	1355	44	0.000190397	-0.027	0.007	739	29	0.0080058	-0.027	0.01
hydroxybutyrate2	13	86032013	86036012	2148	105	1.79113e-06	0.038	0.008	1849	92	4.85159e-06	0.041	0.009	299	38	0.466604	0.015	0.02
hydroxybutyrate2	15	67752075	67756074	769	78	3.58326e-06	0.071	0.015	605	57	0.00187774	0.054	0.017	164	32	0.0172435	0.072	0.03
hydroxybutyrate2	17	44726052	44730051	286	6	3.13911e-06	0.142	0.03	284	5	1.25587e-05	0.134	0.031	2	2	0.00334119	0.82	0.279
hydroxyisobutyrate3	2	234770005	234774004	1996	62	3.78799e-06	0.061	0.013	1708	55	0.244352	0.005	0.004	288	34	0.000855118	0.068	0.02
hydroxyisobutyrate3	6	159784009	159788008	1750	75	3.01741e-06	0.037	0.008	1080	56	0.00925028	0.032	0.012	670	37	0.260178	0.015	0.013
hydroxyisobutyrate3	12	53686076	53690075	642	74	1.74212e-06	-0.08	0.017	407	53	5.4467e-05	-0.082	0.02	235	33	0.0191238	-0.062	0.026
hydroxyisobutyrate3	12	89748076	89752075	1709	85	2.55574e-06	0.031	0.007	984	66	0.00686362	0.032	0.012	725	35	0.000749144	0.035	0.011
hydroxyisobutyrate3	12	89746076	89750075	2133	100	3.73303e-06	0.026	0.006	1139	71	0.00423611	0.03	0.01	994	51	0.00387686	0.021	0.007
hydroxyphenyllactate	4	37116119	37120118	2157	78	1.51272e-07	-0.023	0.004	1234	60	0.496063	-0.006	0.008	923	43	0.000978315	-0.023	0.007
hydroxyphenyllactate	4	20958119	20962118	1104	77	2.14067e-06	0.031	0.007	802	65	0.00243074	0.027	0.009	302	26	0.0353321	0.035	0.017
hydroxyphenyllactate	7	135044041	135048040	1535	61	2.18184e-07	-0.046	0.009	1068	43	1.50866e-05	-0.04	0.009	467	29	0.686026	-0.005	0.012
hydroxyphenyllactate	7	125414041	125418040	982	65	3.46841e-06	-0.034	0.007	646	47	2.65964e-05	-0.047	0.011	336	36	0.117018	-0.024	0.016
indoleacetate	2	61734005	61738004	1049	102	1.41435e-06	0.068	0.014	905	75	2.39158e-05	0.07	0.017	144	45	0.141714	0.054	0.037
indoleacetate	2	47446005	47450004	1297	92	3.91877e-06	0.043	0.009	792	69	0.000121085	0.06	0.016	505	40	0.259231	0.019	0.017
indoleacetate	5	90828479	90832478	1014	62	1.70459e-06	0.063	0.013	851	46	1.57502e-06	0.065	0.014	163	27	0.376024	0.037	0.042
indoleacetate	12	129278076	129282075	1362	110	1.52731e-06	0.056	0.012	1115	91	0.00496947	0.036	0.013	247	44	0.325384	0.027	0.027
indoleacetate	12	126280076	126284075	2363	82	1.65125e-06	0.036	0.008	1730	63	0.000134825	0.033	0.009	633	43	0.0190988	0.03	0.013
indolelactate	1	207416150	207420149	486	54	4.9309e-07	0.058	0.012	386	40	9.92051e-05	0.075	0.019	100	19	0.409488	0.023	0.028
indolelactate	2	158268005	158272004	1127	57	1.40037e-06	0.037	0.008	900	44	8.27031e-05	0.037	0.009	227	34	0.0537814	0.029	0.015
indolelactate	2	58960005	58964004	1083	77	3.12997e-06	0.043	0.009	773	65	0.000839803	0.032	0.01	310	27	0.133269	0.025	0.017
indolelactate	5	23438479	23442478	1710	69	2.64401e-06	0.035	0.007	1299	55	0.00521379	0.026	0.009	411	32	0.0202427	0.033	0.014
indolelactate	9	131398025	131402024	1827	101	4.57544e-09	0.041	0.007	1385	82	7.03639e-07	0.043	0.009	442	47	0.0554507	0.026	0.014
indolelactate	20	44094053	44098052	1277	54	3.14031e-06	-0.044	0.009	1068	42	1.89292e-06	-0.038	0.008	209	28	0.440052	-0.015	0.019
indolepropionate	2	138618005	138622004	1887	75	6.55062e-08	0.075	0.014	1758	63	0.000358704	0.049	0.014	129	33	0.0144978	0.168	0.069
indolepropionate	2	233330005	233334004	1261	73	5.86578e-07	-0.103	0.021	854	56	0.000131915	-0.091	0.024	407	33	0.00268995	-0.115	0.038
indolepropionate	2	138596005	138600004	1647	87	1.06508e-06	0.05	0.01	1267	55	0.0227631	0.037	0.016	380	46	0.0482083	0.058	0.029
indolepropionate	2	138594005	138598004	1820	70	1.21503e-06	0.074	0.015	1093	48	0.0716845	0.033	0.018	727	40	0.221812	0.021	0.017
indolepropionate	5	111154479	111158478	1570	72	2.10242e-06	-0.093	0.02	1501	60	0.0276943	-0.037	0.017	69	24	0.251878	-0.108	0.094
indolepropionate	6	101956009	101960008	1560	67	2.73598e-06	-0.07	0.015	1267	51	2.07389e-05	-0.081	0.019	293	33	0.32092	-0.039	0.039
indolepropionate	14	48104060	48108059	1068	72	2.96026e-08	-0.123	0.022	644	60	0.00432673	-0.09	0.031	424	33	1.34387e-05	-0.152	0.035
indolepropionate	19	57816779	57820778	1537	69	3.68375e-06	-0.07	0.015	1191	59	2.09186e-05	-0.07	0.016	346	25	0.0684833	-0.07	0.038
indolepropionate	21	23607243	23611242	1386	61	3.10069e-06	-0.089	0.019	942	50	0.000173697	-0.087	0.023	444	28	0.00622907	-0.094	0.034
indoxylsulfate	4	148722119	148726118	857	59	1.80442e-06	-0.079	0.017	620	48	0.00012277	-0.07	0.018	237	28	0.00874273	-0.082	0.031
indoxylsulfate	5	82346479	82350478	2291	79	3.83096e-06	-0.058	0.013	824	58	9.7024e-06	-0.061	0.014	1467	43	0.605698	-0.002	0.005
indoxylsulfate	9	117108025	117112024	773	73	3.94147e-06	0.041	0.009	582	52	0.162537	0.029	0.02	191	47	0.616554	-0.007	0.014
indoxylsulfate	11	129883248	129887247	1212	93	4.1121e-07	-0.049	0.01	713	71	3.91938e-07	-0.055	0.011	499	53	0.598451	0.012	0.023
indoxylsulfate	12	93236076	93240075	1097	61	2.87892e-06	-0.04	0.009	757	47	0.034813	-0.035	0.017	340	31	0.255346	-0.028	0.024
indoxylsulfate	12	93152076	93156075	1470	60	3.23415e-06	-0.048	0.01	1034	50	0.0640051	-0.027	0.014	436	26	0.352264	-0.023	0.025
indoxylsulfate	16	31348006	31352005	1328	72	5.75668e-07	-0.057	0.011	1023	62	1.83467e-06	-0.058	0.012	305	30	0.124635	-0.047	0.031
indoxylsulfate	16	31346006	31350005	1124	82	1.30525e-06	-0.054	0.011	823	63	6.3715e-07	-0.061	0.012	301	37	0.108841	-0.049	0.031
isobutyrylcarnitine	3	139848044	139852043	1992	75	2.54921e-06	-0.034	0.007	1744	65	8.87968e-05	-0.036	0.009	248	35	0.114669	-0.044	0.028
isobutyrylcarnitine	5	89066479	89070478	1184	63	2.62007e-06	0.048	0.01	1034	53	0.000140456	0.039	0.01	150	21	0.00121122	0.128	0.039
isobutyrylcarnitine	6	45666009	45670008	1683	75	3.23949e-06	0.035	0.008	1525	54	1.42152e-05	0.034	0.008	158	43	0.0558388	0.067	0.035
isobutyrylcarnitine	8	123692155	123696154	1119	90	1.97629e-06	-0.039	0.008	888	68	3.9791e-06	-0.054	0.012	231	40	0.0928679	-0.051	0.03
isobutyrylcarnitine	9	69060025	69064024	2202	32	3.22521e-06	0.04	0.009	999	24	0.000499196	0.049	0.014	1203	21	0.000664286	0.047	0.014
isobutyrylcarnitine	11	133967248	133971247	1739	95	1.89791e-07	0.04	0.008	1401	70	1.88237e-06	0.041	0.009	338	50	0.00223732	0.085	0.028
isobutyrylcarnitine	11	134163248	134167247	1748	87	3.04226e-06	0.035	0.008	1409	69	3.7093e-06	0.035	0.008	339	44	0.491067	0.019	0.027
isobutyrylcarnitine	12	64184076	64188075	1018	70	1.29601e-06	0.047	0.01	697	57	5.90123e-06	0.047	0.01	321	27	0.0351434	0.052	0.025
isoleucine	1	32396150	32400149	1345	91	3.04285e-06	-0.017	0.004	982	70	0.000368571	-0.015	0.004	363	41	0.000549723	-0.027	0.008
isoleucine	6	111948009	111952008	788	54	1.61227e-06	-0.025	0.005	639	41	0.00528156	-0.018	0.006	149	19	0.374906	-0.013	0.015
isoleucine	7	119866041	119870040	982	55	3.55776e-06	-0.019	0.004	754	41	0.000429855	-0.019	0.005	228	29	0.00153734	-0.034	0.011
isoleucine	11	18045248	18049247	325	49	3.20075e-06	0.044	0.01	204	44	0.00123027	0.038	0.012	121	14	0.000553089	0.055	0.016
isovalerate	1	32558150	32562149	1782	93	7.69587e-07	-0.02	0.004	1296	74	2.45746e-05	-0.018	0.004	486	39	0.138056	-0.019	0.012
isovalerate	2	28360005	28364004	1553	69	1.44628e-07	0.03	0.006	1112	61	0.195566	0.011	0.008	441	30	9.77166e-05	0.039	0.01
isovalerate	2	28362005	28366004	1193	54	2.57091e-06	0.035	0.007	944	48	0.866476	-0.002	0.01	249	24	1.82693e-05	0.074	0.017
isovalerate	3	82248044	82252043	692	45	3.82888e-06	0.044	0.009	366	36	0.000474283	0.051	0.015	326	17	0.0330009	0.031	0.014
isovalerate	8	112214155	112218154	1071	98	3.377e-06	-0.035	0.007	866	73	0.000110683	-0.031	0.008	205	50	0.000816393	-0.059	0.018
isovalerylcarnitine	1	46282150	46286149	854	70	1.53191e-06	0.061	0.013	675	53	0.000195747	0.055	0.015	179	33	0.0626365	0.056	0.03
isovalerylcarnitine	2	92144005	92148004	3637	128	9.47713e-07	0.026	0.005	2148	104	0.00178398	0.022	0.007	1489	59	0.000269152	0.031	0.008
isovalerylcarnitine	2	92146005	92150004	3140	147	3.68146e-06	0.027	0.006	1694	117	0.00928935	0.021	0.008	1446	68	6.02773e-05	0.035	0.009
isovalerylcarnitine	3	121602044	121606043	1384	71	3.02108e-06	-0.055	0.012	1101	53	0.00465225	-0.036	0.013	283	44	0.104341	-0.037	0.023
isovalerylcarnitine	6	110862009	110866008	1798	81	1.23525e-06	-0.042	0.009	1346	63	0.162752	-0.011	0.008	452	42	0.0291197	-0.039	0.018
isovalerylcarnitine	8	89280155	89284154	953	74	6.79158e-07	0.052	0.011	612	63	1.97993e-06	0.066	0.014	341	38	0.0500541	0.031	0.016
kynurenine	2	55850005	55854004	1140	74	6.91516e-07	0.021	0.004	964	59	0.000363683	0.022	0.006	176	31	0.423636	0.013	0.017
kynurenine	8	94310155	94314154	895	69	3.18475e-06	0.022	0.005	753	53	6.23996e-05	0.026	0.006	142	31	0.61199	0.009	0.017
kynurenine	8	39746155	39750154	1102	61	3.83788e-06	-0.025	0.005	823	40	1.25358e-05	-0.027	0.006	279	30	0.236162	-0.017	0.015
kynurenine	9	73310025	73314024	1444	77	3.61764e-06	0.028	0.006	1074	60	0.025414	0.014	0.006	370	28	0.793802	0.003	0.013
leucine	4	140088119	140092118	1647	93	3.26092e-06	0.014	0.003	1157	76	0.00099595	0.014	0.004	490	44	0.0446419	0.014	0.007
leucine	6	131682009	131686008	963	66	3.19231e-09	-0.026	0.004	927	54	2.85772e-08	-0.024	0.004	36	16	0.00490386	-0.078	0.028
leucine	6	131684009	131688008	1409	76	2.799e-06	-0.013	0.003	1319	62	2.34858e-06	-0.013	0.003	90	23	0.897844	-0.002	0.017
lysine	1	187770150	187774149	2317	67	3.32096e-06	-0.015	0.003	1311	53	0.000133734	-0.015	0.004	1006	39	0.286871	-0.003	0.002
lysine	7	111836041	111840040	1021	62	3.02814e-06	-0.018	0.004	476	49	0.734995	-0.003	0.008	545	24	0.0569918	-0.014	0.007
lysine	12	126094076	126098075	1728	63	1.71859e-06	-0.018	0.004	1008	57	0.000242009	-0.018	0.005	720	32	0.584842	-0.003	0.006
lysine	12	43360076	43364075	927	65	3.54352e-06	0.032	0.007	609	55	0.000310757	0.03	0.008	318	24	0.0542973	0.02	0.01
lysine	15	62106075	62110074	1113	76	3.66756e-06	-0.021	0.005	712	59	0.000965632	-0.024	0.007	401	31	0.0126046	-0.02	0.008
lysine	16	69322006	69326005	541	65	3.96759e-06	-0.015	0.003	456	46	0.00195409	-0.024	0.008	85	31	0.244563	-0.022	0.019
methioninesulfoxide	2	153534005	153538004	1259	55	3.23805e-06	-0.029	0.006	1027	40	3.27771e-06	-0.034	0.007	232	24	0.290175	-0.016	0.015
methioninesulfoxide	7	33388041	33392040	1221	57	8.47528e-07	0.03	0.006	952	39	0.00362115	0.022	0.008	269	29	0.00230012	0.047	0.016
methioninesulfoxide	9	139600025	139604024	1862	121	6.18178e-07	-0.021	0.004	1404	98	8.59257e-05	-0.02	0.005	458	44	0.00370294	-0.025	0.008
methioninesulfoxide	12	44668076	44672075	1398	68	9.27643e-07	-0.033	0.007	729	60	0.0341095	-0.018	0.008	669	25	5.89338e-08	-0.029	0.005
methioninesulfoxide	19	41362779	41366778	923	64	3.66421e-07	-0.027	0.005	660	50	0.000352558	-0.026	0.007	263	27	0.0452068	-0.028	0.014
methioninesulfoxide	19	15014779	15018778	1712	89	3.01293e-06	0.019	0.004	1192	66	0.0429538	0.011	0.006	520	41	0.0236454	0.018	0.008
methioninesulfoxide	20	15654053	15658052	1328	89	2.66915e-06	-0.019	0.004	817	66	0.0416499	-0.018	0.009	511	39	0.550743	-0.006	0.01
methoxytyrosine	3	64916044	64920043	2702	106	2.79463e-06	0.03	0.006	1421	86	9.838e-05	0.031	0.008	1281	51	0.921054	0	0.003
methoxytyrosine	5	133718479	133722478	1267	67	2.82453e-06	0.031	0.007	1011	57	6.42351e-05	0.032	0.008	256	35	0.014187	0.028	0.012
methoxytyrosine	6	99952009	99956008	939	68	1.17593e-06	0.057	0.012	758	55	0.0739254	0.015	0.009	181	28	0.00353593	0.047	0.016
methoxytyrosine	7	50582041	50586040	1855	74	2.52712e-07	0.039	0.008	1331	57	0.01648	0.024	0.01	524	35	0.192321	0.015	0.011
methoxytyrosine	7	50536041	50540040	2721	84	5.85848e-07	0.028	0.006	1471	71	0.0563146	0.014	0.007	1250	51	9.34985e-08	0.01	0.002
methoxytyrosine	7	114520041	114524040	819	72	6.68389e-07	-0.042	0.008	400	52	0.000321709	-0.05	0.014	419	36	0.000980155	-0.029	0.009
methoxytyrosine	7	50366041	50370040	1683	80	1.03995e-06	0.034	0.007	1348	61	1.00257e-06	0.039	0.008	335	32	0.878196	-0.002	0.012
methoxytyrosine	7	50602041	50606040	1212	73	3.83384e-06	0.043	0.009	660	51	0.455064	-0.008	0.01	552	41	0.312352	0.007	0.007
methoxytyrosine	11	81211248	81215247	2477	85	4.60119e-09	-0.031	0.005	2288	76	2.9809e-06	-0.023	0.005	189	33	0.434698	-0.012	0.016
methoxytyrosine	11	81213248	81217247	2009	66	3.45545e-07	-0.031	0.006	1841	60	8.30414e-06	-0.024	0.005	168	28	0.805019	-0.004	0.018
methoxytyrosine	13	44748013	44752012	1106	69	3.32434e-06	0.035	0.007	743	47	0.00169723	0.041	0.013	363	38	0.0297374	0.028	0.013
methylbutyrylcarnitine	2	67410005	67414004	1950	79	7.52076e-07	-0.033	0.007	1544	63	0.0001865	-0.033	0.009	406	41	0.340012	-0.012	0.013
methylbutyrylcarnitine	4	138596119	138600118	751	56	2.65034e-06	0.054	0.012	608	47	8.2966e-05	0.065	0.016	143	23	0.276885	0.025	0.023
methylbutyrylcarnitine	6	132814009	132818008	1468	60	2.66495e-06	-0.035	0.007	1110	48	0.0105421	-0.041	0.016	358	23	0.106539	-0.029	0.018
methylbutyrylcarnitine	8	143038155	143042154	1685	82	2.09589e-06	0.035	0.007	1437	63	0.0242149	0.02	0.009	248	37	0.00185948	0.051	0.016
methylbutyrylcarnitine	8	88080155	88084154	1702	77	3.35314e-06	-0.028	0.006	1465	67	3.07938e-05	-0.029	0.007	237	34	0.000450233	-0.06	0.017
methylbutyrylcarnitine	9	66762025	66766024	2137	52	2.76174e-06	-0.031	0.007	963	45	0.0410228	-0.027	0.013	1174	30	2.55881e-06	-0.035	0.007
methylbutyrylcarnitine	11	21001248	21005247	1610	92	3.61188e-06	0.024	0.005	1340	67	0.0064773	0.023	0.008	270	35	0.603675	0.011	0.02
methylbutyrylcarnitine	12	70940076	70944075	2503	71	1.83352e-06	0.036	0.008	1999	67	0.0140251	0.023	0.009	504	29	0.417493	0.011	0.013
methylhistidine3	2	210334005	210338004	2815	71	2.76312e-06	-0.064	0.014	1845	52	8.72583e-05	-0.059	0.015	970	34	0.027609	-0.039	0.018
methylhistidine3	4	105654119	105658118	1577	59	2.43042e-06	0.123	0.026	1430	52	3.30388e-05	0.085	0.02	147	24	0.352906	0.077	0.083
methylhistidine3	6	42472009	42476008	1549	79	2.7597e-06	0.107	0.023	1163	67	8.56439e-05	0.104	0.026	386	44	0.0216463	0.113	0.049
methylhistidine3	7	49674041	49678040	2042	88	1.15284e-06	0.044	0.009	1776	70	0.0365296	0.043	0.021	266	41	0.0952781	0.099	0.06
methylhistidine3	14	75876060	75880059	770	75	1.46878e-06	0.159	0.033	679	54	0.00304715	0.109	0.037	91	34	0.0528045	0.178	0.092
methylhistidine3	20	51946053	51950052	1001	64	8.5786e-07	0.156	0.032	831	46	3.01928e-05	0.15	0.036	170	27	0.120909	0.137	0.088
N6acetyllysine	1	38384150	38388149	1295	86	8.4471e-07	-0.026	0.005	1038	66	0.0138626	-0.017	0.007	257	43	0.00193332	-0.04	0.013
N6acetyllysine	1	38386150	38390149	1233	87	1.02188e-06	-0.018	0.004	1031	64	0.00185704	-0.023	0.008	202	47	0.000950893	-0.05	0.015
N6acetyllysine	4	18098119	18102118	1844	74	1.82654e-06	-0.024	0.005	1299	58	0.000214461	-0.024	0.006	545	52	0.0431367	-0.008	0.004
N6acetyllysine	6	170470009	170474008	5011	124	3.81846e-06	-0.011	0.002	2956	92	0.00318819	-0.011	0.004	2055	74	0.000890927	-0.011	0.003
N6acetyllysine	10	55876462	55880461	1444	68	2.97183e-06	-0.025	0.005	780	48	5.1768e-06	-0.034	0.007	664	44	0.67454	-0.002	0.005
N6acetyllysine	11	59727248	59731247	1314	83	3.23765e-08	-0.032	0.006	1250	65	3.52604e-08	-0.034	0.006	64	29	0.769817	-0.009	0.029
N6acetyllysine	11	24457248	24461247	1432	77	1.73281e-06	0.031	0.006	1059	62	5.3743e-06	0.04	0.009	373	34	0.141651	0.018	0.013
N6acetyllysine	11	59729248	59733247	1686	75	3.46596e-06	-0.021	0.004	1512	60	8.29246e-07	-0.023	0.005	174	29	0.669336	0.008	0.018
N6acetyllysine	14	93612060	93616059	3816	108	2.62694e-06	0.015	0.003	1947	79	0.000393458	0.016	0.005	1869	68	0.0623929	0.003	0.002
N6acetyllysine	15	64058075	64062074	1323	89	1.41618e-06	0.023	0.005	769	61	0.0457635	0.017	0.008	554	50	0.000262515	0.02	0.006
N6acetyllysine	21	28963243	28967242	1266	76	3.67898e-07	0.029	0.006	953	57	0.000406731	0.023	0.007	313	37	0.0206208	0.018	0.008
N6acetyllysine	21	26959243	26963242	1104	62	2.70357e-06	0.03	0.006	719	47	0.00498088	0.029	0.01	385	24	0.0183701	0.023	0.01
Nacetyl1methylhistidine	2	73666005	73670004	1527	90	1.0939e-22	0.089	0.009	927	67	0.0114493	0.044	0.018	600	48	3.46149e-16	0.128	0.016
Nacetyl1methylhistidine	2	73664005	73668004	1504	84	5.09695e-14	0.087	0.011	1058	65	8.39752e-08	0.076	0.014	446	50	0.0881118	0.029	0.017
Nacetyl1methylhistidine	2	74098005	74102004	2464	73	1.60739e-13	0.037	0.005	1262	60	0.00054726	0.028	0.008	1202	39	0.65019	0.004	0.01
Nacetyl1methylhistidine	2	73744005	73748004	1089	57	1.25726e-12	0.088	0.012	933	45	1.64091e-15	0.123	0.015	156	20	0.0003957	0.171	0.048
Nacetyl1methylhistidine	2	73614005	73618004	1064	64	1.392e-12	-0.103	0.015	728	42	6.18816e-11	-0.112	0.017	336	38	0.00480129	-0.07	0.025
Nacetyl1methylhistidine	2	73616005	73620004	727	71	1.47662e-12	-0.115	0.016	507	56	4.68503e-07	-0.097	0.019	220	34	0.01788	-0.09	0.038
Nacetyl1methylhistidine	2	73900005	73904004	1144	81	1.62479e-12	-0.074	0.011	915	66	4.44348e-11	-0.088	0.013	229	36	0.86158	0.007	0.039
Nacetyl1methylhistidine	2	73762005	73766004	1834	96	1.77889e-12	-0.07	0.01	1442	80	0.115459	-0.016	0.01	392	35	0.19993	-0.041	0.032
Nacetyl1methylhistidine	2	73712005	73716004	1731	125	7.08941e-12	-0.081	0.012	1356	95	7.63844e-05	-0.054	0.014	375	54	2.8676e-05	-0.118	0.028
Nacetyl1methylhistidine	2	74078005	74082004	1521	81	8.38827e-12	-0.078	0.011	1035	62	5.66811e-08	-0.082	0.015	486	38	0.0149276	-0.063	0.026
Nacetyl1methylhistidine	2	73760005	73764004	1199	62	9.21603e-12	-0.087	0.013	891	51	0.0632717	-0.031	0.017	308	25	0.00495933	-0.097	0.034
Nacetyl1methylhistidine	2	73592005	73596004	635	47	1.23798e-11	-0.101	0.015	468	34	1.62892e-06	-0.104	0.022	167	24	0.904289	0.005	0.044
Nacetyl1methylhistidine	2	74096005	74100004	3305	85	1.26163e-11	0.039	0.006	1768	69	0.000710652	0.026	0.008	1537	48	0.631766	-0.003	0.007
Nacetyl1methylhistidine	2	73656005	73660004	508	56	1.42374e-11	-0.071	0.011	279	42	0.0284016	-0.067	0.031	229	25	0.625232	-0.018	0.036
Nacetyl1methylhistidine	2	74100005	74104004	1756	60	4.09005e-11	0.052	0.008	656	47	0.0265778	0.032	0.014	1100	30	0.415333	-0.009	0.011
Nacetyl1methylhistidine	2	73848005	73852004	1002	71	6.8577e-11	-0.087	0.013	659	53	0.00525183	-0.044	0.016	343	38	0.736106	-0.009	0.028
Nacetyl1methylhistidine	2	73658005	73662004	846	63	2.34681e-10	-0.077	0.012	471	46	0.572593	-0.013	0.023	375	32	0.00385189	-0.083	0.029
Nacetyl1methylhistidine	2	73714005	73718004	1535	98	4.83331e-10	-0.072	0.012	1153	79	3.03862e-06	-0.058	0.012	382	42	2.57619e-06	-0.141	0.03
Nacetyl1methylhistidine	2	73954005	73958004	987	72	6.66768e-10	0.088	0.014	859	58	2.46085e-09	0.088	0.015	128	27	0.110021	0.083	0.052
Nacetyl1methylhistidine	2	73660005	73664004	1183	56	8.03826e-10	-0.07	0.011	900	42	0.000267269	-0.066	0.018	283	29	0.00822239	-0.089	0.034
Nacetyl1methylhistidine	2	73902005	73906004	1251	79	1.92974e-09	-0.057	0.009	1124	65	1.16453e-06	-0.052	0.011	127	34	0.934651	-0.004	0.052
Nacetyl1methylhistidine	2	73704005	73708004	840	80	8.04639e-09	-0.094	0.016	680	61	0.000162558	-0.069	0.018	160	38	0.00569181	-0.133	0.048
Nacetyl1methylhistidine	2	73694005	73698004	941	72	1.03236e-08	-0.083	0.015	561	54	0.000621044	-0.071	0.021	380	37	0.00371493	-0.068	0.023
Nacetyl1methylhistidine	2	74076005	74080004	1364	78	1.53163e-08	-0.066	0.012	938	60	2.22783e-06	-0.079	0.017	426	35	0.000833401	-0.093	0.028
Nacetyl1methylhistidine	2	73802005	73806004	479	61	1.85914e-08	-0.092	0.016	356	40	0.0240645	-0.065	0.029	123	35	0.42528	0.037	0.046
Nacetyl1methylhistidine	2	73702005	73706004	616	59	2.14851e-08	-0.112	0.02	463	45	0.0112906	-0.062	0.024	153	30	0.0898478	-0.083	0.049
Nacetyl1methylhistidine	2	73200005	73204004	803	60	4.69949e-08	0.088	0.016	505	48	0.00213061	0.07	0.023	298	21	1.6349e-09	0.22	0.036
Nacetyl1methylhistidine	2	73552005	73556004	1105	52	1.05664e-07	-0.048	0.009	1006	34	4.3879e-08	-0.055	0.01	99	36	0.17699	-0.072	0.053
Nacetyl1methylhistidine	2	73850005	73854004	1080	77	1.19425e-07	-0.073	0.014	624	57	0.000664037	-0.066	0.019	456	38	0.0254769	0.063	0.028
Nacetyl1methylhistidine	2	73590005	73594004	360	51	2.07938e-07	-0.095	0.018	241	39	0.557014	-0.021	0.036	119	21	0.0725412	-0.1	0.056
Nacetyl1methylhistidine	2	73816005	73820004	506	66	2.08427e-07	-0.083	0.016	318	48	0.049642	-0.058	0.03	188	38	0.781039	-0.009	0.034
Nacetyl1methylhistidine	2	73686005	73690004	2417	105	2.49183e-07	-0.039	0.008	1848	79	0.0350202	-0.023	0.011	569	55	0.922562	-0.002	0.018
Nacetyl1methylhistidine	2	73892005	73896004	1553	95	2.60829e-07	0.056	0.011	1223	78	0.00264527	0.035	0.012	330	35	2.68006e-14	0.196	0.026
Nacetyl1methylhistidine	2	73840005	73844004	598	86	2.75389e-07	0.098	0.019	482	63	0.00184058	0.074	0.024	116	38	0.962859	-0.002	0.053
Nacetyl1methylhistidine	2	74054005	74058004	1057	55	2.81065e-07	0.078	0.015	650	42	0.0178911	0.045	0.019	407	26	0.345506	0.019	0.02
Nacetyl1methylhistidine	2	74092005	74096004	1425	81	3.9564e-07	0.059	0.012	794	65	0.0983542	0.025	0.015	631	39	0.483899	0.016	0.022
Nacetyl1methylhistidine	2	73726005	73730004	792	59	4.35023e-07	0.072	0.014	711	47	0.843628	0.004	0.018	81	22	0.164174	-0.086	0.062
Nacetyl1methylhistidine	2	74094005	74098004	2539	83	5.31044e-07	0.058	0.012	1252	64	0.00781668	0.035	0.013	1287	49	0.227414	-0.01	0.008
Nacetyl1methylhistidine	2	73612005	73616004	1262	64	5.55544e-07	-0.064	0.013	1038	47	3.74444e-06	-0.062	0.013	224	28	0.111248	-0.06	0.038
Nacetyl1methylhistidine	2	73558005	73562004	760	54	5.82648e-07	-0.066	0.013	652	42	0.00359265	-0.053	0.018	108	20	0.143631	-0.07	0.048
Nacetyl1methylhistidine	2	73672005	73676004	945	40	6.41979e-07	-0.089	0.018	797	26	8.38674e-05	-0.082	0.021	148	23	0.178587	-0.069	0.051
Nacetyl1methylhistidine	2	73532005	73536004	1006	57	8.10048e-07	-0.093	0.019	664	49	0.088722	-0.037	0.022	342	24	2.22932e-07	-0.161	0.031
Nacetyl1methylhistidine	2	73876005	73880004	1182	76	8.37004e-07	0.077	0.016	890	62	0.0405868	0.037	0.018	292	31	0.783829	0.01	0.036
Nacetyl1methylhistidine	2	73630005	73634004	1105	66	8.63082e-07	-0.071	0.014	996	57	2.87037e-08	-0.084	0.015	109	22	0.260395	0.057	0.05
Nacetyl1methylhistidine	2	73994005	73998004	1610	64	1.1389e-06	0.05	0.01	1362	53	3.67856e-07	0.054	0.011	248	27	0.238412	-0.045	0.038
Nacetyl1methylhistidine	2	73588005	73592004	764	52	1.22362e-06	0.086	0.018	665	41	0.13825	0.029	0.02	99	23	0.371114	0.054	0.06
Nacetyl1methylhistidine	2	73668005	73672004	838	65	1.3504e-06	0.055	0.011	410	50	0.000210489	-0.099	0.027	428	27	1.89413e-11	0.121	0.018
Nacetyl1methylhistidine	2	73678005	73682004	1103	58	1.46062e-06	-0.066	0.014	838	42	4.55057e-07	-0.081	0.016	265	31	0.00190197	0.107	0.034
Nacetyl1methylhistidine	2	73898005	73902004	1016	97	1.57182e-06	-0.067	0.014	755	69	1.41117e-06	-0.073	0.015	261	46	0.370215	-0.033	0.037
Nacetyl1methylhistidine	2	73730005	73734004	1507	92	1.85898e-06	-0.045	0.009	1265	77	0.000395942	-0.045	0.013	242	39	0.72786	-0.01	0.028
Nacetyl1methylhistidine	2	73662005	73666004	1298	58	2.05652e-06	-0.065	0.014	980	48	0.193592	-0.022	0.017	318	32	0.0510868	-0.043	0.022
Nacetyl1methylhistidine	2	73684005	73688004	1114	86	2.16744e-06	-0.044	0.009	621	58	0.825182	0.004	0.017	493	54	0.0123658	-0.051	0.02
Nacetyl1methylhistidine	11	18873248	18877247	1180	66	1.28868e-06	-0.056	0.012	474	47	0.0271895	-0.042	0.019	706	39	0.218424	-0.019	0.015
Nacetyl1methylhistidine	12	47968076	47972075	1526	63	2.78331e-06	-0.037	0.008	1306	56	0.0119699	-0.029	0.011	220	21	0.404865	-0.029	0.035
Nacetyl1methylhistidine	12	48148076	48152075	1286	83	3.88524e-06	-0.078	0.017	976	70	4.12841e-05	-0.069	0.017	310	29	0.165793	-0.05	0.036
Nacetyl1methylhistidine	13	34114013	34118012	1161	74	5.92341e-07	-0.07	0.014	987	56	0.000409608	-0.051	0.014	174	31	0.0897112	-0.078	0.046
Nacetyl1methylhistidine	17	29026052	29030051	951	73	2.04172e-06	-0.087	0.018	618	49	0.000444453	-0.077	0.022	333	49	0.363454	-0.015	0.016
Nacetylalanine	3	52020044	52024043	962	62	2.90136e-07	0.026	0.005	538	44	4.47957e-08	0.039	0.007	424	35	0.498281	-0.003	0.005
Nacetylalanine	3	52080044	52084043	666	66	2.18249e-06	0.033	0.007	498	53	7.8032e-06	0.034	0.008	168	23	0.733623	0.004	0.012
Nacetylalanine	11	106377248	106381247	1211	69	1.8903e-06	-0.016	0.003	890	53	6.3113e-05	-0.018	0.004	321	27	0.0125708	-0.02	0.008
Nacetylalanine	12	96904076	96908075	1191	69	2.62411e-06	0.015	0.003	898	50	0.00181518	0.016	0.005	293	30	0.188346	0.012	0.009
Nacetylalanine	13	37844013	37848012	1925	56	2.37791e-06	0.015	0.003	1379	47	0.000253501	0.011	0.003	546	32	0.854725	-0.001	0.003
Nacetylalanine	17	80638052	80642051	3040	87	2.28671e-06	0.01	0.002	2087	71	0.00148593	0.008	0.002	953	44	0.000962261	0.011	0.003
Nacetylphenylalanine	1	89850150	89854149	805	75	1.23894e-06	0.041	0.009	670	55	0.770056	0.004	0.014	135	37	1.69994e-05	0.113	0.026
Nacetylphenylalanine	1	89894150	89898149	2768	92	1.56149e-06	0.018	0.004	2159	77	0.00468117	0.017	0.006	609	44	0.0490658	0.018	0.009
Nacetylphenylalanine	2	37048005	37052004	2265	127	3.38001e-06	0.029	0.006	1545	90	0.000222698	0.032	0.009	720	79	0.59266	0.003	0.006
Nacetylphenylalanine	3	34692044	34696043	1753	51	8.09634e-07	0.044	0.009	1370	42	7.85003e-07	0.051	0.01	383	21	0.527987	0.01	0.017
Nacetylphenylalanine	11	25095248	25099247	3280	98	4.10146e-07	-0.013	0.003	2675	79	6.58593e-06	-0.013	0.003	605	51	0.80017	-0.002	0.007
Nacetylphenylalanine	11	25097248	25101247	2765	93	1.49803e-06	-0.014	0.003	2182	69	1.12547e-05	-0.018	0.004	583	59	0.628713	-0.003	0.007
Nacetylphenylalanine	11	25099248	25103247	2202	83	1.62148e-06	-0.021	0.004	1874	58	1.08455e-05	-0.022	0.005	328	52	0.815699	-0.002	0.009
Nacetylthreonine	16	71692006	71696005	556	69	3.15128e-06	0.052	0.011	441	53	0.000488076	0.04	0.011	115	31	0.0119338	0.071	0.028
Nacetylthreonine	20	7318053	7322052	1799	83	3.05117e-07	-0.024	0.005	1211	63	3.11191e-06	-0.024	0.005	588	38	0.0959748	-0.019	0.012
Nmethylproline	4	62078119	62082118	1014	78	3.68325e-06	-0.097	0.021	818	59	0.00025463	-0.113	0.031	196	35	0.045491	-0.1	0.05
Nmethylproline	8	111018155	111022154	1426	68	1.63307e-06	-0.094	0.02	1230	60	2.0856e-06	-0.098	0.021	196	18	0.586152	-0.021	0.039
Nmethylproline	15	41062075	41066074	681	83	9.89211e-07	0.171	0.035	526	63	1.90412e-07	0.272	0.052	155	32	0.379538	0.044	0.05
Nmethylproline	15	24116075	24120074	1228	99	1.25607e-06	0.135	0.028	969	77	2.69771e-05	0.146	0.035	259	45	0.0537443	0.094	0.049
Nmethylproline	20	9208053	9212052	1105	72	1.1888e-07	0.16	0.03	787	54	4.36332e-06	0.174	0.038	318	34	0.183528	0.055	0.041
Nmethylproline	20	9206053	9210052	943	61	6.22077e-07	0.149	0.03	697	48	5.50677e-06	0.16	0.035	246	25	0.480427	0.032	0.045
ocresolsulfate	1	44532150	44536149	578	63	1.47058e-06	0.092	0.019	492	53	0.000284371	0.081	0.022	86	25	0.557039	0.039	0.067
ocresolsulfate	2	22704005	22708004	721	57	3.52191e-06	0.117	0.025	352	40	2.13852e-07	0.143	0.028	369	31	0.469087	0.013	0.019
ocresolsulfate	13	99142013	99146012	1666	81	2.01469e-06	0.053	0.011	1233	63	0.000108338	0.047	0.012	433	29	0.00771195	0.074	0.028
ocresolsulfate	14	82882060	82886059	1647	63	1.05755e-06	-0.05	0.01	1035	50	2.52365e-05	-0.054	0.013	612	33	0.0111216	-0.044	0.017
ocresolsulfate	16	28430006	28434005	559	23	1.47988e-06	-0.065	0.013	411	13	0.000108931	-0.105	0.027	148	18	0.206699	-0.052	0.041
ocresolsulfate	18	25170090	25174089	1871	72	1.59057e-06	-0.036	0.008	1467	58	0.0139474	-0.028	0.011	404	30	0.046942	-0.065	0.033
ornithine	1	37164150	37168149	1835	76	2.40175e-07	-0.034	0.007	1079	59	0.000131213	-0.037	0.01	756	39	0.0302928	-0.016	0.007
ornithine	3	115324044	115328043	1677	74	2.0045e-07	-0.027	0.005	1095	54	0.226282	-0.012	0.01	582	42	9.10005e-05	-0.031	0.008
ornithine	8	6366155	6370154	2212	131	3.76615e-06	0.037	0.008	1410	102	3.10446e-05	0.038	0.009	802	55	0.392565	-0.005	0.006
oxoproline	4	75274119	75278118	1101	73	1.37473e-07	-0.033	0.006	914	58	8.43678e-07	-0.042	0.009	187	33	0.00313272	-0.077	0.026
oxoproline	6	54504009	54508008	1450	78	2.9865e-06	-0.043	0.009	1017	59	0.00235271	-0.032	0.011	433	38	0.00561966	-0.051	0.018
oxoproline	6	19394009	19398008	1211	61	3.12381e-06	-0.042	0.009	953	47	5.10994e-05	-0.042	0.01	258	24	0.0286142	-0.048	0.022
oxoproline	11	109319248	109323247	1911	105	2.62623e-06	-0.028	0.006	1400	87	3.70527e-05	-0.027	0.006	511	47	0.100125	-0.025	0.015
oxoproline	15	22794075	22798074	1724	89	9.29991e-07	0.031	0.006	1439	70	2.54603e-05	0.033	0.008	285	34	0.233796	0.025	0.021
pcresolsulfate	4	165380119	165384118	1175	67	1.9729e-06	-0.112	0.024	982	49	2.67591e-05	-0.079	0.019	193	32	0.717645	-0.022	0.06
pcresolsulfate	5	128592479	128596478	1355	56	1.71808e-06	-0.095	0.02	1153	44	0.17546	-0.026	0.019	202	25	0.00123806	-0.154	0.048
pcresolsulfate	6	136418009	136422008	1685	83	3.65539e-06	-0.067	0.014	1448	70	2.68684e-06	-0.07	0.015	237	37	0.936932	0.004	0.051
pcresolsulfate	8	83928155	83932154	1176	78	4.16009e-07	-0.075	0.015	992	54	0.0556719	-0.044	0.023	184	36	0.0017971	-0.181	0.058
pcresolsulfate	8	83744155	83748154	543	50	4.31573e-07	-0.166	0.033	328	39	3.58326e-07	-0.2	0.039	215	21	0.0687443	-0.107	0.059
pcresolsulfate	8	83912155	83916154	1666	83	1.58743e-06	-0.076	0.016	1488	67	0.643048	-0.008	0.018	178	35	0.37182	-0.054	0.06
pcresolsulfate	12	44294076	44298075	2149	99	1.94146e-06	0.037	0.008	1019	74	1.38545e-05	0.102	0.024	1130	48	0.00904266	0.037	0.014
pcresolsulfate	12	44296076	44300075	1984	74	2.74357e-06	0.048	0.01	988	53	0.000536482	0.089	0.026	996	40	0.0084689	0.038	0.014
pcresolsulfate	15	43762075	43766074	733	58	4.59184e-07	-0.151	0.03	624	41	5.64001e-06	-0.144	0.032	109	23	0.0270913	-0.177	0.08
pcresolsulfate	16	31346006	31350005	1124	82	2.37507e-06	-0.085	0.018	823	63	8.18695e-05	-0.079	0.02	301	37	0.00102882	-0.164	0.05
phenolsulfate	19	49630779	49634778	1382	60	1.703e-06	-0.085	0.018	715	48	8.3147e-05	-0.098	0.025	667	31	0.00468519	-0.071	0.025
phenylacetate	4	134832119	134836118	459	50	9.57225e-08	-0.108	0.02	332	37	0.021605	-0.085	0.037	127	18	0.288365	-0.058	0.054
phenylacetate	5	15148479	15152478	2305	71	3.85327e-06	-0.049	0.011	1315	60	5.4646e-07	-0.059	0.012	990	30	0.582786	0.005	0.008
phenylacetate	11	36005248	36009247	1226	84	1.0679e-06	0.057	0.012	818	66	0.0157489	0.049	0.02	408	37	0.00132557	0.056	0.018
phenylacetate	16	33812006	33816005	1170	27	3.63696e-06	0.039	0.008	707	17	0.00878094	0.055	0.021	463	21	0.401812	-0.017	0.021
phenylacetate	20	55080053	55084052	1557	99	1.70728e-06	-0.052	0.011	1382	76	4.81954e-05	-0.056	0.014	175	44	0.104536	-0.059	0.036
phenylacetylglutamine	5	12050479	12054478	815	58	4.09219e-07	-0.102	0.02	390	43	1.17133e-05	-0.123	0.028	425	28	0.00750771	-0.073	0.027
phenylacetylglutamine	6	36962009	36966008	1717	106	9.48099e-07	0.044	0.009	1535	81	0.0580561	0.025	0.013	182	53	0.00157145	0.115	0.036
phenylacetylglutamine	6	110208009	110212008	1536	109	3.25072e-06	0.069	0.015	1321	89	0.018803	0.037	0.016	215	41	0.000196972	0.168	0.045
phenylacetylglutamine	11	54837248	54841247	5323	155	8.92962e-07	0.022	0.004	3597	134	0.0222301	0.015	0.007	1726	91	0.000393113	0.026	0.007
phenylacetylglutamine	12	122984076	122988075	674	71	3.7752e-06	-0.078	0.017	553	52	0.00314992	-0.075	0.025	121	37	0.138232	-0.065	0.044
phenylacetylglutamine	12	131002076	131006075	2911	92	3.7975e-06	0.06	0.013	919	73	0.0108619	0.046	0.018	1992	54	0.00952671	0.011	0.004
phenylacetylglutamine	18	35992090	35996089	1327	73	1.19108e-06	0.05	0.01	1178	56	0.0157151	0.035	0.015	149	30	0.358704	-0.05	0.055
phenylacetylglutamine	18	35994090	35998089	1908	80	2.48122e-06	0.039	0.008	1648	62	0.0164958	0.026	0.011	260	36	0.0351346	-0.086	0.041
phenylalanine	1	114808150	114812149	1141	84	3.16822e-06	0.016	0.004	693	63	7.20284e-06	0.022	0.005	448	34	0.125092	0.009	0.006
phenylalanine	8	86054155	86058154	1778	75	1.51961e-06	0.015	0.003	1192	58	0.0189649	0.009	0.004	586	44	0.000334533	0.018	0.005
phenylalanine	9	99064025	99068024	1437	75	1.34221e-06	0.01	0.002	1112	62	0.00105552	0.008	0.003	325	40	0.000396641	0.014	0.004
phenylalanine	11	68829248	68833247	1924	109	3.60835e-06	0.014	0.003	1638	79	0.000763044	0.01	0.003	286	55	0.0347596	0.017	0.008
phenylalanine	13	99322013	99326012	1256	72	3.96267e-06	0.019	0.004	545	58	0.19363	0.008	0.006	711	33	3.03085e-05	0.019	0.005
phenylalanine	14	96792060	96796059	1022	68	2.77942e-06	-0.016	0.003	907	51	6.63306e-05	-0.014	0.004	115	29	0.00155525	-0.041	0.013
phenyllactate	2	154784005	154788004	1611	67	2.40612e-06	0.056	0.012	1004	50	0.000374722	0.048	0.014	607	36	0.425946	0.006	0.008
phenyllactate	2	167748005	167752004	1408	59	3.06152e-06	0.021	0.004	1149	40	0.00145698	0.02	0.006	259	39	0.812475	0.004	0.016
phenyllactate	11	69397248	69401247	2506	90	1.15518e-06	-0.025	0.005	2271	74	0.598231	-0.002	0.004	235	40	0.923228	-0.001	0.011
phenyllactate	12	56872076	56876075	2305	74	2.47733e-06	0.019	0.004	1692	57	4.92905e-05	0.021	0.005	613	41	0.0149703	0.017	0.007
phenyllactate	16	58856006	58860005	1097	100	3.34657e-06	0.041	0.009	765	80	0.32279	0.013	0.013	332	45	0.937179	-0.001	0.017
phenyllactate	22	45876159	45880158	1164	66	3.38924e-06	-0.044	0.01	976	54	0.00122067	-0.039	0.012	188	20	0.00377344	-0.067	0.023
phenylpropionate	3	114810044	114814043	959	46	2.99608e-06	-0.091	0.019	751	39	5.97123e-05	-0.083	0.021	208	19	0.0556703	-0.104	0.054
phenylpropionate	6	63582009	63586008	1792	102	2.85415e-06	-0.074	0.016	1449	85	0.000325843	-0.06	0.017	343	46	0.940894	-0.004	0.049
phenylpropionate	12	126128076	126132075	1483	77	3.65692e-06	0.072	0.016	1030	57	0.0184233	0.047	0.02	453	34	0.0237802	0.094	0.042
phenylpropionate	17	1688052	1692051	1293	91	2.48293e-06	0.08	0.017	941	68	2.31377e-05	0.08	0.019	352	39	0.483507	0.037	0.052
pipecolate	7	31258041	31262040	676	56	5.59879e-07	0.129	0.026	498	45	0.00697123	0.081	0.03	178	29	0.0314226	0.07	0.033
pipecolate	15	78266075	78270074	5165	161	2.88869e-06	0.022	0.005	3435	131	0.000380807	0.025	0.007	1730	89	0.0191836	0.018	0.008
prohydroxypro	3	6412044	6416043	1721	86	3.91687e-06	0.028	0.006	1219	75	0.000839864	0.029	0.009	502	39	0.0473051	0.026	0.013
prohydroxypro	11	8849248	8853247	1810	82	2.13467e-06	0.029	0.006	968	65	0.239907	0.013	0.011	842	41	5.73095e-05	0.034	0.008
prohydroxypro	12	81638076	81642075	1330	88	7.35992e-07	-0.037	0.008	1118	63	4.21869e-06	-0.038	0.008	212	38	0.412215	-0.021	0.025
prohydroxypro	12	802076	806075	1094	84	3.77751e-06	-0.034	0.007	824	62	0.000497888	-0.037	0.011	270	41	0.0273865	-0.046	0.021
prohydroxypro	13	41736013	41740012	779	60	3.6195e-06	0.061	0.013	578	47	4.31128e-05	0.065	0.016	201	28	0.0270032	0.053	0.024
prohydroxypro	16	51960006	51964005	2285	94	1.34132e-06	-0.011	0.002	2068	73	1.01675e-06	-0.011	0.002	217	41	0.8708	-0.003	0.021
prohydroxypro	16	51958006	51962005	2104	80	2.6663e-06	-0.012	0.003	1996	63	1.43655e-06	-0.012	0.003	108	28	0.530664	0.019	0.03
proline	2	227012005	227016004	967	64	1.85156e-06	-0.015	0.003	459	44	0.0312073	-0.02	0.009	508	33	0.053954	-0.012	0.006
proline	2	189116005	189120004	1684	55	2.74218e-06	0.025	0.005	1091	51	0.00131564	0.022	0.007	593	25	0.000889276	0.028	0.008
proline	4	79168119	79172118	2903	70	2.66631e-06	-0.013	0.003	2235	58	7.7748e-05	-0.013	0.003	668	43	0.130373	-0.012	0.008
proline	9	6612025	6616024	3015	113	1.2938e-06	-0.011	0.002	2593	85	0.000458616	-0.011	0.003	422	54	0.870926	-0.002	0.01
proline	12	9030076	9034075	1514	97	1.70315e-06	0.015	0.003	1391	72	0.04985	0.008	0.004	123	49	0.258837	0.019	0.017
proline	22	18966159	18970158	2257	97	1.3963e-11	0.031	0.005	1248	75	2.04402e-08	0.03	0.005	1009	51	0.183399	-0.005	0.004
proline	22	18908159	18912158	2659	97	1.26049e-09	0.022	0.004	1708	73	1.13007e-06	0.02	0.004	951	52	3.51884e-14	0.033	0.004
proline	22	18964159	18968158	2307	102	1.5203e-09	0.023	0.004	1540	80	6.78131e-05	0.019	0.005	767	51	0.716419	-0.002	0.006
proline	22	18956159	18960158	1841	82	3.32641e-08	0.019	0.003	1051	57	0.0134513	0.016	0.006	790	47	0.155866	0.009	0.006
proline	22	21846159	21850158	265	6	1.34556e-07	0.043	0.008	210	5	0.000804036	0.049	0.015	55	5	0.582482	0.014	0.025
proline	22	18958159	18962158	2042	101	2.39504e-07	0.018	0.003	1281	74	0.720985	0.002	0.005	761	59	0.0487384	0.012	0.006
proline	22	18670159	18674158	2106	70	4.66701e-07	0.012	0.002	1378	54	0.364029	-0.005	0.005	728	41	0.393304	-0.005	0.006
proline	22	19112159	19116158	1228	83	5.23239e-07	0.028	0.005	909	57	0.961325	0	0.007	319	44	0.109105	0.021	0.013
proline	22	18938159	18942158	2354	128	2.21784e-06	0.003	0.001	1418	83	4.78728e-05	0.017	0.004	936	89	0.105385	-0.006	0.004
proline	22	18940159	18944158	2247	128	2.77941e-06	0.002	0	1531	77	0.0249254	0.009	0.004	716	98	0.0105853	-0.008	0.003
proline	22	18918159	18922158	1276	85	3.10147e-06	0.024	0.005	799	63	4.38177e-06	0.031	0.007	477	38	0.827652	-0.002	0.009
pyroglutamine	1	22032150	22036149	1039	54	1.33388e-06	-0.093	0.019	838	42	0.00513652	-0.058	0.021	201	30	0.259348	-0.042	0.037
pyroglutamine	4	93324119	93328118	1347	80	3.21931e-06	-0.044	0.01	1084	60	0.0121898	-0.034	0.014	263	36	0.0020002	-0.09	0.029
pyroglutamine	5	28776479	28780478	1573	63	3.22089e-06	0.059	0.013	1162	52	0.000908916	0.051	0.015	411	29	0.00305203	0.053	0.018
serine	1	120264150	120268149	1304	70	1.12957e-08	0.017	0.003	927	48	0.939069	0	0.006	377	36	9.47809e-06	0.023	0.005
serine	1	120262150	120266149	1212	70	2.7726e-06	0.014	0.003	841	52	0.479081	-0.005	0.007	371	26	0.000223467	0.02	0.005
serine	2	151300005	151304004	1609	84	2.26258e-06	-0.013	0.003	1165	61	0.00140591	-0.015	0.005	444	37	0.00299235	-0.015	0.005
serine	2	101342005	101346004	867	74	2.72501e-06	-0.027	0.006	582	51	8.63557e-06	-0.032	0.007	285	39	0.155763	-0.011	0.008
serine	3	158160044	158164043	1386	82	3.11606e-06	0.014	0.003	933	64	0.172243	0.009	0.007	453	42	0.013425	0.013	0.005
serine	6	157844009	157848008	1522	81	3.59418e-06	0.018	0.004	1235	66	3.8251e-05	0.018	0.004	287	27	0.203917	0.013	0.011
serine	7	102034041	102038040	908	69	1.54457e-06	-0.03	0.006	786	54	3.41191e-05	-0.032	0.008	122	26	0.0280715	-0.036	0.016
serotonin	1	50546150	50550149	415	57	3.30645e-06	-0.177	0.038	229	42	0.000734802	-0.164	0.049	186	25	0.00227865	-0.171	0.056
serotonin	2	6250005	6254004	1379	65	1.74875e-06	-0.047	0.01	564	47	0.412342	-0.024	0.029	815	37	0.657519	0.007	0.017
serotonin	3	150840044	150844043	715	57	4.81128e-07	-0.124	0.025	508	46	0.000461052	-0.101	0.029	207	24	6.80163e-05	-0.19	0.048
serotonin	6	41520009	41524008	2023	66	9.39878e-07	-0.05	0.01	1381	49	7.52773e-06	-0.068	0.015	642	34	0.11795	-0.031	0.02
serotonin	11	18487248	18491247	1869	71	1.52706e-06	-0.072	0.015	1387	62	4.28606e-06	-0.077	0.017	482	29	0.0186942	-0.077	0.033
serotonin	17	55834052	55838051	2495	91	1.93121e-08	-0.069	0.012	1800	79	5.5768e-05	-0.052	0.013	695	34	0.000476464	-0.093	0.027
serotonin	17	55836052	55840051	3211	82	2.26868e-06	-0.061	0.013	1808	73	0.000746352	-0.052	0.016	1403	38	0.306069	-0.016	0.016
serotonin	20	6660053	6664052	1217	64	2.66727e-06	-0.093	0.02	829	53	0.000187363	-0.096	0.026	388	33	0.169958	-0.039	0.028
serotonin	22	16456159	16460158	2752	65	2.13265e-07	-0.046	0.009	1809	58	0.00110153	-0.044	0.014	943	34	0.00712469	-0.044	0.016
threonine	2	109162005	109166004	1389	60	2.28831e-06	0.029	0.006	1028	52	0.00257644	0.024	0.008	361	29	0.00186486	0.028	0.009
threonine	4	119426119	119430118	2205	66	2.8022e-06	-0.023	0.005	1825	62	0.028479	-0.005	0.002	380	29	0.00103877	-0.025	0.008
threonine	5	155940479	155944478	1890	96	2.13625e-06	0.016	0.003	1471	78	3.26033e-05	0.015	0.004	419	51	0.34289	0.008	0.009
threonine	17	69108052	69112051	876	90	2.23425e-06	-0.022	0.005	626	66	0.137225	-0.013	0.009	250	41	0.893045	0.002	0.013
threonine	17	78330052	78334051	2377	118	2.75587e-06	-0.011	0.002	1626	94	2.80943e-05	-0.01	0.002	751	45	0.0271382	-0.013	0.006
threonine	18	70478090	70482089	1819	98	6.89358e-07	-0.022	0.004	1362	85	2.48646e-06	-0.023	0.005	457	45	0.998491	0	0.008
threonine	20	42932053	42936052	956	66	1.4783e-06	0.035	0.007	880	51	0.000120842	0.028	0.007	76	22	0.021309	0.059	0.026
trans4hydroxyproline	1	8792150	8796149	897	78	2.88169e-06	0.032	0.007	475	54	0.00744968	0.044	0.017	422	42	0.0228662	0.031	0.014
trans4hydroxyproline	4	36026119	36030118	1264	60	2.67047e-06	0.05	0.011	816	54	6.63272e-06	0.056	0.012	448	21	0.0379647	0.034	0.016
trans4hydroxyproline	6	2010009	2014008	1516	81	4.14795e-08	-0.042	0.008	1113	67	2.15411e-05	-0.039	0.009	403	42	8.11251e-05	-0.057	0.015
trans4hydroxyproline	9	82076025	82080024	1667	59	1.06629e-06	0.037	0.008	543	50	0.0956539	0.029	0.017	1124	32	0.201656	-0.007	0.005
trans4hydroxyproline	15	42578075	42582074	1548	83	7.76797e-07	0.035	0.007	1232	60	0.000154097	0.03	0.008	316	41	0.73685	0.006	0.019
trans4hydroxyproline	15	42576075	42580074	1097	59	3.16111e-06	0.05	0.011	840	47	3.11628e-06	0.06	0.013	257	28	0.59145	0.011	0.02
trans4hydroxyproline	16	60332006	60336005	1524	76	2.25964e-06	0.031	0.007	843	57	0.0306643	0.023	0.011	681	36	0.585224	0.007	0.013
transurocanate	1	221796150	221800149	2397	90	1.80126e-06	0.045	0.009	1231	80	1.21409e-06	0.054	0.011	1166	43	0.103529	0.008	0.005
transurocanate	1	221766150	221770149	1720	87	3.8951e-06	0.037	0.008	1433	64	4.02011e-06	0.039	0.009	287	42	0.267778	0.029	0.026
transurocanate	2	171892005	171896004	938	78	1.62619e-06	-0.052	0.011	664	56	0.00355355	-0.036	0.012	274	46	0.0223961	-0.068	0.03
transurocanate	5	52870479	52874478	877	68	3.26069e-06	-0.092	0.02	728	54	0.000143359	-0.064	0.017	149	33	0.018352	-0.086	0.036
transurocanate	11	98063248	98067247	1039	69	1.04806e-06	-0.042	0.009	697	45	0.000245159	-0.057	0.016	342	36	0.288779	-0.029	0.028
transurocanate	11	62341248	62345247	926	86	1.54105e-06	-0.074	0.015	688	64	5.22776e-05	-0.071	0.017	238	34	0.00848029	-0.087	0.033
transurocanate	14	51852060	51856059	1539	79	5.11936e-07	0.042	0.008	1318	67	2.89404e-07	0.049	0.01	221	29	0.424775	-0.026	0.033
transurocanate	14	51850060	51854059	1415	83	1.10559e-06	0.037	0.008	1138	69	6.3689e-08	0.053	0.01	277	31	0.0691924	-0.041	0.023
transurocanate	18	75102090	75106089	2263	81	5.4115e-07	-0.032	0.006	1642	67	0.00404495	-0.027	0.009	621	31	0.00581731	-0.047	0.017
transurocanate	18	56926090	56930089	2151	86	3.10809e-06	0.035	0.008	1767	75	0.000787227	0.029	0.009	384	29	0.386585	0.022	0.026
tryptophan	1	71796150	71800149	1982	80	1.63694e-06	0.008	0.002	1833	65	0.000351378	0.008	0.002	149	28	0.225908	0.014	0.012
tryptophan	1	71798150	71802149	1312	74	2.47495e-06	0.008	0.002	1209	52	0.0141744	0.006	0.002	103	30	0.188967	0.018	0.014
tryptophan	2	68348005	68352004	1287	78	1.96836e-06	0.013	0.003	1019	54	0.0295208	0.008	0.004	268	35	0.0220348	0.018	0.008
tryptophan	4	5578119	5582118	1698	94	2.76279e-06	0.015	0.003	1424	83	7.71935e-06	0.017	0.004	274	28	0.123551	0.011	0.007
tryptophan	5	100640479	100644478	1381	68	6.81137e-08	-0.021	0.004	1057	53	7.13843e-08	-0.022	0.004	324	33	0.259863	-0.009	0.008
tryptophan	7	153548041	153552040	1463	60	3.10325e-06	-0.018	0.004	1000	48	0.000235491	-0.017	0.005	463	29	0.0576811	-0.014	0.007
tryptophan	8	86054155	86058154	1778	75	1.15823e-06	0.016	0.003	1192	58	0.0074622	0.011	0.004	586	44	0.000839702	0.017	0.005
tryptophan	8	21100155	21104154	2921	93	1.27549e-06	0.007	0.001	1609	66	0.0225335	0.005	0.002	1312	52	0.0001898	0.007	0.002
tryptophan	8	86056155	86060154	1850	58	1.71046e-06	0.016	0.003	1272	41	0.0014998	0.012	0.004	578	38	0.00160981	0.016	0.005
tryptophan	8	29270155	29274154	1611	91	3.8548e-06	-0.009	0.002	1495	73	0.000569908	-0.01	0.003	116	34	0.268895	-0.013	0.012
tryptophan	10	76478462	76482461	930	57	8.23185e-07	0.026	0.005	450	42	0.00117772	0.022	0.007	480	32	0.0674976	0.008	0.005
tryptophan	10	131424462	131428461	1802	98	1.80365e-06	-0.009	0.002	847	72	1.76661e-05	-0.016	0.004	955	50	0.00107711	-0.008	0.002
tryptophan	10	131426462	131430461	1436	82	2.32903e-06	-0.011	0.002	630	63	0.00244094	-0.012	0.004	806	39	0.000192207	-0.011	0.003
tryptophan	10	131352462	131356461	1637	104	2.42037e-06	-0.007	0.001	1339	84	0.00073244	-0.009	0.003	298	34	0.0477487	-0.017	0.008
tryptophan	12	57590076	57594075	886	71	3.61722e-06	0.017	0.004	607	55	7.39598e-06	0.026	0.006	279	29	0.662355	0.004	0.009
tryptophan	14	36900060	36904059	1484	68	2.59117e-06	0.019	0.004	940	49	0.000132764	0.018	0.005	544	40	0.00323402	0.018	0.006
tryptophan	17	6772052	6776051	2688	128	2.38349e-08	0.011	0.002	1735	93	5.21858e-06	0.016	0.003	953	75	0.0304822	0.007	0.003
tryptophan	17	6770052	6774051	1829	82	3.29868e-06	0.013	0.003	1561	63	0.00109682	0.012	0.004	268	45	0.0207008	0.021	0.009
tryptophanbetaine	2	168862005	168866004	1313	64	1.36836e-07	-0.08	0.015	1094	54	9.66034e-05	-0.068	0.017	219	23	0.0132957	-0.161	0.065
tryptophanbetaine	2	168864005	168868004	1827	76	2.40892e-06	-0.071	0.015	1484	60	0.00012085	-0.06	0.016	343	34	0.0493097	-0.083	0.042
tryptophanbetaine	5	131798479	131802478	1856	75	1.14843e-07	-0.09	0.017	1270	62	0.0249797	-0.054	0.024	586	31	1.02255e-07	-0.127	0.024
tryptophanbetaine	5	130120479	130124478	3997	145	2.71643e-06	-0.046	0.01	2623	119	0.00192826	-0.038	0.012	1374	78	0.0685776	-0.03	0.016
tryptophanbetaine	5	131908479	131912478	1071	87	2.96432e-06	-0.112	0.024	826	68	0.0122919	-0.073	0.029	245	38	0.0638705	-0.102	0.055
tryptophanbetaine	10	29788462	29792461	2217	107	9.4386e-07	0.065	0.013	1837	90	3.50578e-07	0.082	0.016	380	47	0.0838849	0.048	0.028
tyrosine	1	32396150	32400149	1345	91	3.80874e-06	-0.018	0.004	982	70	0.000226557	-0.018	0.005	363	41	0.00211752	-0.025	0.008
tyrosine	1	88284150	88288149	1131	69	3.83386e-06	0.02	0.004	989	56	0.0232719	0.013	0.006	142	21	0.218834	0.018	0.014
tyrosine	2	68056005	68060004	1610	88	3.69468e-06	0.011	0.002	1257	75	0.000390941	0.009	0.003	353	40	7.57808e-05	0.031	0.008
tyrosine	5	42472479	42476478	1058	97	5.31563e-07	-0.019	0.004	669	69	0.023397	-0.017	0.007	389	50	0.0893336	-0.015	0.009
tyrosine	9	35358025	35362024	625	51	3.77941e-06	0.029	0.006	397	37	0.0219569	0.02	0.009	228	28	0.00678373	0.024	0.009
tyrosine	10	71890462	71894461	1763	68	1.34977e-06	0.011	0.002	816	50	0.0271001	0.015	0.007	947	39	0.545221	0.003	0.004
tyrosine	13	21368013	21372012	1025	56	1.4684e-06	-0.022	0.005	789	43	0.00160034	-0.018	0.006	236	32	0.752302	-0.003	0.009
tyrosine	17	34094052	34098051	1452	85	3.44692e-06	-0.016	0.003	1109	64	5.42778e-06	-0.016	0.004	343	42	0.520364	-0.006	0.01
tyrosine	18	5052090	5056089	1380	85	8.65102e-07	0.018	0.004	981	68	1.40568e-05	0.018	0.004	399	31	0.0307363	0.019	0.009
tyrosine	20	51966053	51970052	1018	51	2.60994e-06	0.03	0.006	798	35	9.59067e-05	0.029	0.007	220	28	0.00850742	0.032	0.012
tyrosine	21	26933243	26937242	1320	53	1.61469e-06	0.024	0.005	926	44	0.000614026	0.017	0.005	394	26	0.000948043	0.027	0.008
urea	3	185072044	185076043	2464	87	1.46279e-06	0.02	0.004	1275	65	0.00693185	0.016	0.006	1189	44	4.67132e-05	0.023	0.006
urea	6	92872009	92876008	2254	69	1.69258e-06	-0.026	0.005	1218	51	0.00149265	-0.019	0.006	1036	44	0.314073	-0.005	0.005
urea	15	52202075	52206074	929	66	5.07492e-07	-0.049	0.01	582	54	7.32449e-07	-0.057	0.012	347	33	0.150559	-0.024	0.017
urea	15	52204075	52208074	917	73	3.29246e-06	-0.039	0.008	615	56	5.09197e-08	-0.054	0.01	302	41	0.913394	0.002	0.016
valine	1	32396150	32400149	1345	91	1.27574e-06	-0.016	0.003	982	70	0.000729933	-0.013	0.004	363	41	0.000123685	-0.027	0.007
valine	2	150318005	150322004	1057	50	2.83828e-06	-0.02	0.004	829	42	1.50131e-05	-0.021	0.005	228	22	0.0730379	-0.019	0.01
valine	3	19664044	19668043	2974	101	2.2815e-06	-0.007	0.002	2134	82	4.04872e-05	-0.009	0.002	840	52	0.168709	-0.006	0.004
valine	4	5578119	5582118	1698	94	2.50542e-06	0.014	0.003	1424	83	7.89756e-05	0.014	0.003	274	28	0.0634238	0.014	0.007
valine	6	99626009	99630008	1321	76	1.31601e-06	-0.01	0.002	921	56	0.271968	-0.004	0.004	400	39	0.0271928	-0.016	0.007
valine	6	99636009	99640008	859	66	1.46014e-06	-0.009	0.002	626	49	0.161297	-0.007	0.005	233	30	0.0525094	-0.017	0.009
valine	6	99656009	99660008	1962	71	2.77255e-06	-0.005	0.001	1511	55	0.0431479	-0.008	0.004	451	36	0.23911	-0.005	0.004
valine	6	99654009	99658008	1716	82	3.67143e-06	-0.004	0.001	1530	64	0.0370844	-0.006	0.003	186	40	0.263373	-0.006	0.006
valine	8	91686155	91690154	1506	74	3.59132e-06	0.012	0.003	1384	60	0.000324153	0.011	0.003	122	27	0.923619	-0.001	0.013
valine	8	114364155	114368154	1990	69	3.66995e-06	-0.011	0.002	1454	58	0.00126761	-0.009	0.003	536	31	0.000745968	-0.013	0.004

## Sheet: Table S10
Table S10. The sentinel SNVs at significant loci for identified amino acids in African Americans and corresponding results in European Americans
	Variant Information					Discovery (AA)				Replication (EA)
Metabolite	Gene	SNP	Function	Chr:position	Ref/Alt	MAF	Beta	SE	P	MAF	Beta	SE	P
glycine	CPS1	rs1047891	missense	2:211540507	C/A	0.37	0.09	0.01	4.5×10-19	0.31	0.16	0.01	4.9×10-45
dimethylglycine	DMGDH	rs933683	intronic	5:78324003	G/T	0.44	-0.15	0.02	2.3×10-14	0.29	-0.09	0.02	9.5×10-6
asparagine	AGA	rs11131799	intronic	4:178363378	G/A	0.49	-0.14	0.02	2.4×10-10	0.36	-0.26	0.03	3.9×10-23
N-acetyl-1-methylhistidine	NAT8	rs13538	missense	2:73868328	A/G	0.48	0.34	0.02	3.3×10-75	0.23	0.51	0.03	3.4×10-85
glutarylcarnitine	SYCE2	rs8012	missense	19:13010520	A/G	0.19	-0.12	0.02	9.5×10-14	0.46	-0.11	0.01	2.5×10-17
N-acetylphenylalanine	ALMS1P	rs13431529	intronic	2:73876041	G/C	0.49	0.09	0.01	4.3×10-10	0.23	0.06	0.01	1.2×10-5
3-methoxytyrosine	DDC	rs11575302	silent	7:50607694	G/A	0.15	0.15	0.02	2.5×10-17	0.02	0.19	0.04	1.4×10-7
indolepropionate	ACSM5	rs8044331	intronic	16:20450302	T/C	0.42	-0.17	0.03	5.3×10-10	0.22	-0.11	0.04	0.001
alpha-hydroxyisovalerate	HAO2	rs17023507	UTR5	1:119923247	C/T	0.1	-0.25	0.03	1.6×10-13	0.002	-0.64	0.21	0.001
proline	PRODH	rs1814288	intronic	22:18923383	C/T	0.3	-0.06	0.01	7.8×10-12	0.21	-0.03	0.01	0.003
acisoga	VNN1	rs2272996	missense	6:133015271	T/C	0.19	0.18	0.02	8.1×10-16	0.27	0.26	0.02	4.8×10-34
Nacetylalanine	IQCF2	rs73838711	downstream	3:51898933	C/T	0.1	0.06	0.01	5.8×10-10	0.02	0.001	0.02	0.96
N-acetylphenylalanine	ACY3	rs12288023	upstream	11:67421341	T/C	0.09	0.23	0.02	2.1×10-20	0.09	-0.01	0.02	0.72
isobutyrylcarnitine	JAM3	rs112711023	intronic	11:133939456	C/G	0.05	0.22	0.03	4.5×10-10	0.04	-0.03	0.05	0.51
creatine	SPATA5L1	rs2453547	upstream	15:45718045	C/T	0.42	0.09	0.01	3.2×10-14	0.0007	0.29	0.2	0.33
N6-acetyllysine	SAT2	rs13894	missense	17:7529902	G/A	0.08	-0.11	0.02	5.6×10-10	0.06	-0.11	0.02	2.4×10-8

[truncated: 3 more sheets: Table S11, Table S12, Table S13]
